# Supplementary material for: Comparative Study of the Molecular Characterization, Evolution, and Structure Modeling of Digestive Lipase Genes Reveals the Different Evolutionary Selection Between Mammals and Fishes
Source: Front Genet. 2022 Aug 4;13:909091. doi: 10.3389/fgene.2022.909091 (PMC9386070; doi:10.3389/fgene.2022.909091)
Supplement: Supplementary file 5 [file Table1.XLSX]

## Sheet: Sheet1
Family	Gene Name	Species	Type	Gene ID	mRNA sequence	Amino Acid sequence
pancreatic lipase	PL	Homo sapiens	complete	5406	ATGCTGCCACTTTGGACTCTTTCACTGCTGCTGGGAGCAGTAGCAGGAAAAGAAGTTTGCTACGAAAGACTCGGCTGCTTCAGTGATGACTCCCCATGGTCAGGAATTACGGAAAGACCCCTCCATATATTGCCTTGGTCTCCAAAAGATGTCAACACCCGCTTCCTCCTATATACTAATGAGAACCCAAACAACTTTCAAGAAGTTGCCGCAGATTCATCAAGCATCAGTGGCTCCAATTTCAAAACAAATAGAAAAACTCGCTTTATTATTCATGGATTCATAGACAAGGGAGAAGAAAACTGGCTGGCCAATGTGTGCAAGAATCTGTTCAAGGTGGAAAGTGTGAACTGTATCTGTGTGGACTGGAAAGGTGGCTCCCGAACTGGATACACACAA…	MLPLWTLSLLLGAVAGKEVCYERLGCFSDDSPWSGITERPLHILPWSPKDVNTRFLLYTNENPNNFQEVAADSSSISGSNFKTNRKTRFIIHGFIDKGEENWLANVCKNLFKVESVNCICVDWKGGSRTGYTQASQNIRIVGAEVAYFVEFLQSAFGYSPSNVHVIGHSLGAHAAGEAGRRTNGTIGRITGLDPAEPCFQGTPELVRLDPSDAKFVDVIHTDGAPIVPNLGFGMSQVVGHLDFFPNGGVEMPGCKKNILSQIVDIDGIWEGTRDFAACNHLRSYKYYTDSIVNPDGFAGFPCASYNVFTANKCFPCPSGGCPQMGHYADRYPGKTNDVGQKFYLDTGDASNFARWRYKVSVTLSGKKVTGHILVSLFGNKGNSKQYEIFKGTLKPDSTH…
pancreatic lipase	PLRP3	Homo sapiens	complete	119548	ATGCTTGGAATTTGGATTGTTGCATTCTTGTTCTTTGGCACATC AAGAGGAAAAGAAGTTTGCTATGAAAGGTTAGGGTGTTTCAAAGATGGTTTACCATGGACCAGGACTTTC TCAACAGAGTTGGTAGGTTTACCCTGGTCTCCAGAGAAGATAAACACTCGTTTCCTGCTCTACACTATAC ACAATCCCAATGCCTATCAGGAGATCAGTGCGGTTAATTCTTCAACTATCCAAGCCTCATATTTTGGAAC AGACAAGATCACCCGTATCAACATAGCTGGATGGAAAACAGATGGCAAATGGCAGAGAGACATGTGCAAT GTGTTGCTACAGCTGGAAGATATAAATTGCATTAATTTAGATTGGATCAACGGTTCACGGGAATACATCC…	MLGIWIVAFLFFGTSRGKEVCYERLGCFKDGLPWTRTFSTELVGLPWSPEKINTRFLLYTIHNPNAYQEISAVNSSTIQASYFGTDKITRINIAGWKTDGKWQRDMCNVLLQLEDINCINLDWINGSREYIHAVNNLRVVGAEVAYFIDVLMKKFEYSPSKVHLIGHSLGAHLAGEAGSRIPGLGRITGLDPAGPFFHNTPKEVRLDPSDANFVDVIHTNAARILFELGVGTIDACGHLDFYPNGGKHMPGCEDLITPLLKFNFNAYKKEMASFFDCNHARSYQFYAESILNPDAFIAYPCRSYTSFKAGNCFFCSKEGCPTMGHFADRFHFKNMKTNGSHYFLNTGSLSPFARWRHKLSVKLSGSEVTQGTVFLRVGGAVRKTGEFAIVSGKLEPGMT…
pancreatic lipase	PLRP1	Homo sapiens	complete	5407	ATGCTGATCTTCTGGACAATCACACTTTTCCTG CTGGGAGCAGCCAAAGGAAAAGAAGTTTGCTATGAGGACCTCGGGTGCTTTTCTGACACTGAGCCCTGGG GCGGGACAGCAATCAGGCCCCTGAAAATTCTCCCCTGGAGCCCTGAGAAGATCGGCACCCGCTTCCTGCT GTACACCAATGAAAACCCAAACAACTTTCAAATTCTCCTCCTCTCTGATCCATCAACAATTGAGGCATCA AATTTTCAAATGGACAGAAAGACCCGGTTCATCATCCATGGCTTCATAGACAAAGGAGATGAGAGCTGGG TGACAGACATGTGCAAGAAACTGTTCGAGGTGGAGGAGGTGAACTGCATCTGCGTGGACTGGAAGAAGGG CTCCCAAGCC…	MLIFWTITLFLLGAAKGKEVCYEDLGCFSDTEPWGGTAIRPLKILPWSPEKIGTRFLLYTNENPNNFQILLLSDPSTIEASNFQMDRKTRFIIHGFIDKGDESWVTDMCKKLFEVEEVNCICVDWKKGSQATYTQAANNVRVVGAQVAQMLDILLTEYSYPPSKVHLIGHSLGAHVAGEAGSKTPGLSRITGLDPVEASFESTPEEVRLDPSDADFVDVIHTDAAPLIPFLGFGTNQQMGHLDFFPNGGESMPGCKKNALSQIVDLDGIWAGTRDFVACNHLRSYKYYLESILNPDGFAAYPCTSYKSFESDKCFPCPDQGCPQMGHYADKFAGRTSEEQQKFFLNTGEASNFARWRYGVSITLSGRTATGQIKVALFGNKGNTHQYSIFRGILKPGST…
pancreatic lipase	Pl	Mus musculus	complete	69060	ATGCTAATGCTGTGGACATTTGCAGTGCTGCTGGGAGCAGTAGCTGGAAGGGAAGTTTGCTTCGACAAACTCGGCTGCTTCAGTGATGATGCCCCCTGGTCAGGAACTCTAGACAGACCCCTGAAAGCACTGCCCTGGAGCCCAGCACAGATCAACACCCGCTTTCTCCTCTACACCAACGAGAATCCAGACAACTACCAGCTAATTACTTCAGATGCATCAAACATCAGAAACTCCAATTTCCGAACAAACAGAAAAACCCGTATCATTATCCACGGCTTCATCGACAAGGGAGAAGAAAACTGGCTATCTGACATGTGCAAGAACATGTTCCGAGTGGAGAGTGTGAACTGCATCTGTGTGGACTGGAAAGGCGGTTCCCGAACGACATATACCCAG…	MLMLWTFAVLLGAVAGREVCFDKLGCFSDDAPWSGTLDRPLKALPWSPAQINTRFLLYTNENPDNYQLITSDASNIRNSNFRTNRKTRIIIHGFIDKGEENWLSDMCKNMFRVESVNCICVDWKGGSRTTYTQATQNVRVVGAEVALLVNVLQSDLGYSLNNVHLIGHSLGSHIAGEAGKRTFGAIGRITGLDPAEPYFQGTPEEVRLDPTDAQFVDAIHTDAGPIIPNLGFGMSQTVGHLDFFPNGGIEMPGCQKNILSQIVDIDGIWEGTRNFAACNHLRSYKFYTDSIVNPTGFAGFSCSSYSLFTANKCFPCGSGGCPQMGHYADRYPGKTSRLYQTFYLNTGDKSNFARWRYQVTVTLSGQKVTGHILVSLFGNGGNSKQYEVFKGSLQPGTSH…
pancreatic lipase	Plrp1	Mus musculus	complete	18946	ATGCTGATTCTCTGGACAATCCCTCTTTTCCTACTGGGAGCAGCTCAGGGGAAA GAGGTTTGCTATGACAACCTTGGATGCTTTTCTGATGCTGAGCCCTGGGCAGGGACAGCTATCAGGCCCC TAAAACTTCTCCCTTGGAGCCCTGAGAAGATCAACACTCGCTTCCTGCTCTACACCAATGAGAACCCAAC TGCTTTCCAGACTCTTCAGCTTTCTGACCCATCGACCATTGAGGCCTCCAATTTTCAAGTTGCCAGGAAG ACTCGGTTCATCATCCATGGCTTCATAGACAAAGGAGAGGAGAACTGGGTGGTTGACATGTGCAAGAACA TGTTCCAAGTGGAGGAGGTGAACTGCATCTGCGTGGACTGGAAGAGAGGCTCTCAGACTA…	MLILWTIPLFLLGAAQGKEVCYDNLGCFSDAEPWAGTAIRPLKLLPWSPEKINTRFLLYTNENPTAFQTLQLSDPSTIEASNFQVARKTRFIIHGFIDKGEENWVVDMCKNMFQVEEVNCICVDWKRGSQTTYTQAANNVRVVGAQVAQMIDILVRNFNYSASKVHLIGHSLGAHVAGEAGSRTPGLGRITGLDPVEANFEGTPEEVRLDPSDADFVDVIHTDAAPLIPFLGFGTNQMVGHFDFFPNGGQYMPGCKKNALSQIVDIDGIWSGTRDFVACNHLRSYKYYLESILNPDGFAAYPCASYRDFESNKCFPCPDQGCPQMGHYADKFANNTSVEPQKFFLNTGEAKNFARWRYRVSLTFSGRTVTGQVKVSLFGSNGNTRQCDIFRGIIKPGAT…
pancreatic lipase	Plrp2	Mus musculus	complete	18947	ATGCCTATGGATGTCCGTGGATGTCTGTTTCCATCCGTGCAGATGTTGCTCTGCTGGCTCGTCAGCCTTCTGCT GGCCACAGTCGGAGGGAAAGAGGTTTGCTATGGACACCTTGGATGCTTTTCCAATGACAAGCCCTGGGCA GGGATGATTCAGCGGCCTTCGAAGATATTCCCTTGGTCCCCAGAGGACATTGATACCCGCTTTCTTCTGT ACACAAACGAGAATCCAAACAACTACCAAATAATCTCTGCCACCGACCCAGCCACCATCAATGCTTCCAA CTTCCAACTGGACCGCAAGACACGTTTCATTATCCATGGATTCATAGACAAGGGAGAAGAAGGCTGGTTG CTGGACATGTGCAAGAAAATGTTTCAAGTGGAGAAAGTGA…	MPMDVRGCLFPSVQMLLCWLVSLLLATVGGKEVCYGHLGCFSNDKPWAGMIQRPSKIFPWSPEDIDTRFLLYTNENPNNYQIISATDPATINASNFQLDRKTRFIIHGFIDKGEEGWLLDMCKKMFQVEKVNCICVDWKRGSRTEYTQASYNTRVVGAEIAFLVQVLSTEMGYSPENVHLIGHSLGSHVAGEAGRRLEGHVGRITGLDPAEPCFQGLPEEVRLDPSDAMFVDVIHTDSAPIIPYLGFGMSQKVGHLDFFPNGGKEMPGCQKNILSTIVDINGIWEGTRNFAACNHLRSYKYYASSILNPDGFLGYPCSSYEKFQHNDCFPCPEQGCPKMGHYADQFEGKTATVEQTFFLNTGDSGNFTRWRYKVSVTLSGAKKLSGYILVALYGCNGNS…
pancreatic lipase	PL	Gallus gallus	complete	771362	TGACACAACGATAGCACTGTTGGCACCAGGCAGTGAAGCCACAGATGCTGCACGGTGGTGGGAGGGTGAG TGTCCTCTCAGACGGTGGGCCCAGAGCTGTCCTGCTTTCCACAGGCTGCTCCAAAAGGCTCCTACAATTG CTGCAGTCAGCCACGGTGGACTCCAAGAACTCACCTGAGCCTTGCCAAGATGCTTGCAGTATGGATCACT ACTCTTTTTCTTCTTGATGCAGCCAAAGGAAGGGAGGTGTGCTACAACAGGCTTGGATGCTTTACTGACA ATCCCCCTTGGTCCGGGATCCCGGGCAGAGAGCTGGCAGGCGTGCCCAGCTCTCCAGCAGCTGTGAACAC TAATTTCCACCTTTACACTAGGGACAACATCAGGAACTACCAAA…	MLAVWITTLFLLDAAKGREVCYNRLGCFTDNPPWSGIPGRELAGVPSSPAAVNTNFHLYTRDNIRNYQKI SASNPSTIKTSNFQAYRKTRFVIHGHLAGADLPWIASMCRFMLHVEDVNCILTDWRDGSSGLYTDAVNNV RIVGAELVYLVNLLEKDYGYSPANIHFIGHSLGAHAAGEAGRRKPGIGRITGLDPAGPLFQYTPPMVRLD PSDAKFVDIIHTHAGHLFFDFAPGILQTCGHLDFYPNGGKKMPGCRQLRVPPAVRNINDLMRTYRSLGCG HKRSLRYYAESIITPNGFVGYQCETYRAFISGACFPCPKGGCPLMGHYADVFSHKTEKEHQKVYLNTGPH SPFARWRKEIRVKLSATETMKGNIDVALTGTNGIRRKYTIDKGT…
pancreatic lipase	PLRP3	Gallus gallus	complete	771374	TGGTGGTGGGACAGAGTCCAGGTGAAAAGAGCTGGGAACAGTCAGGGCTTGGCAGGAGCCATCTGAACAC TGCATACAAAGCAGGAACATGGTGTGCAAGCCAGAGTGCATGTAACTACCAAATCGACACCAAAGGAAAC AGAAACCTTTTTGGGCCGTGTAACTGCTAAGCACTGAAGGATATAATATGTGTGATAAAAGAATGGTGGT TGGAACATGGATTATTGCATTTTATCTCCTTGGCACAGTAGCAGGTGAAGAAGTTTGCTACCCCAGGCTT GGCTGTTTCTCAAATGACCCACCCTGGTCTGGGATACCAGGGAGGCTTCTGACAGGTTTGCCCGAACCTC CTGAAGAAATGAACATCAGCTTCTCTCTCTACACCAGGGAAACA…	MCDKRMVVGTWIIAFYLLGTVAGEEVCYPRLGCFSNDPPWSGIPGRLLTGLPEPPEEMNISFSLYTRETG NNSQVISAINSSTIQNSHFSSRRRTSFIIHGFSSTGKKGWVVEMCLLLLEVENMNCIAVDWKEGAKGTYV CAVNNIRVIGAEVAYFIKTLQKLFRYSPREIHLIGHSLGAHTAGEAGRRVRGIRRISGLDPAGPYFEGTP PEVRLDPTDANFVDVIHSNAAHFPATGFGMYNTTGHLDFYPNGGTQMPGCNDLLLEMKRSDFEALIADTT IFGSCHHSRSHEYYFKSILYPTGFVGYPCETDEDFKSGVCFPCPKQGCPMMGHYADRFPYKLKRVNQKYF LNTAAEPPFASWRQKVFIKLSGVKKMRGDINLIFHDTEGNTKEY…
pancreatic lipase	PLRP1	Gallus gallus	complete	423916	GCTCGAGCTTTCTAGGCTGCACAATGCTTCGAATTGGGATATTCGCACTATTTCTTCTCTGCACAGCCAG AGGCTCTGAAGTTTGCTATGACAGGCTGGGATGTTTCACAGATGATATTCCATGGTCTGGAACTGCAGAG AGACCAATTTATAGGTTACCCTGGAGCCCAGAGAAGATAGGTACCCAGTTCCTCTTACACACAAGAGAAA ATGGTAATAGCAATCAGGAGATATCTGCAGTTAATCCCTCAACAATTGGGAGCTCAAACTTCAAAACAAG CAGGAAGACAAGATTTGTTGTTCATGGATTTATAGATGAAGGAGAAGAAGGCTGGACCTCAGATCTGTGC AAGAGGATGCTTACAGTGGAAGATGTGAACTGTATTGCTGTAGA…	MLRIGIFALFLLCTARGSEVCYDRLGCFTDDIPWSGTAERPIYRLPWSPEKIGTQFLLHTRENGNSNQEI SAVNPSTIGSSNFKTSRKTRFVVHGFIDEGEEGWTSDLCKRMLTVEDVNCIAVDWKKGARCQYSQASNNV RVVGAEIAYFISVLADQYSYSSANVHIIGHSLGAHVAGEAGKRRPGVGRITGLDPAQPYFQDTPIEVRLD KSDAEFVDVIHTDTAPIIPNLGFGMAQAIGHLDFYPNGGVEMPGCDKNPLSQIIDLDGIWEGTRDFVACN HLRSYKYYSDSIVYPDGFLGYACGSYDAFKEGCFPCPSGGCPSMGHYADKFKGKTSGSFVKLYLNTAEAK DFPLWRYKVSVKLSGSSKVKGYVNIALYGNDGNTRQHQIFEGSL…
pancreatic lipase	pl	Lepisosteus oculatus	complete	102691397	CTCACACACCAAAGAGTCATGCAGGAAAGACCAGTCAGCTGACACTCGTAAACTTGCAAGCCAAGCACATGTACAGATGTTGCTATCCTGTGTTGCTGTCCTGTTTTTCCTTGGCACTGTACACACGGCTGAAGTCTGCTATGGCAGGCTAGGCTGCTTCACAGATGACATGCCCTGGGCTGGCACAGCAGAGAGGCCCATCGCTAAGTTACCCTGGAGTCCAGAGAAGATTAGCGCCCGCTTCCTCCTTTACACCAGGCAGAACCCAAACAATCACCAGGAAATTACAGCTGACAAAGTAGAGACTATTCTGGCATCAAACTACAGGGGAAACAGGACGACACGCATCATCACCCATGGATACATTGATAAAGGAGATGAAAACTGGCTGATTGACAT…	MLLSCVAVLFFLGTVHTAEVCYGRLGCFTDDMPWAGTAERPIAKLPWSPEKISARFLLYTRQNPNNHQEITADKVETILASNYRGNRTTRIITHGYIDKGDENWLIDMCKLMLQIEDINCICVDWKKGGRTLYTQSAQNIRVIGAQMADMVTTFQTNFKQKPADFHIIGHSLGAHAAGEAGRRLKGLGRITGLDPAEPYFQGTPILVRLDPSDAVFVDVIHTDSLPMLPYVGMGMSQAVGHLDFYPNGGEHMPGCDKNVISQIIDIDGIWEGTRDFVACNHLRSYKYYSDSILNPEGFLGYPCNDDEAFKSGSCFPCPQNGCPFMGHHANEFHVPKGAEKLKFYLNTGDARPFGRWQYKVTVTVTGDRAVAGYIMVSVFGTNGNTKQYQIMKGTLRPGR…
pancreatic lipase	plrp	Anguilla anguilla	complete	118217737	TCTCCTGCCGCTTTCGTCGATGTCTGTGGTCTGGATTCTGGGCTTGTTCCTGCTTGGCACTGCCAGTGGTGGCGAGGTGTGCTATGAAAACCTGGGCTGTTTCACGGACGACGTTCCCTGGGCGGGCACCACCGAGCGGCCAATCGCCAAGCTCCCCTGGAGCCCAGAGAAGATAGGCACCCGCTTCATGCTCTTCACCCGGCAGAACCCCAACAACCACCAGGAGATCACAACAAAAGAGGACATCCTTCTGGCATCGAACTACAACGGGACCAGGAAGACGCGCTTCATTACCCACGGCTACGTCGACAAAGGGGATGAAAACTGGCTGATTGACATGTGCAAGCTGATGCTCCAAGTGGAGGACATCAACTGCATCTGCGTGGACTGGAAGAAGGG…	MSVVWILGLFLLGTASGGEVCYENLGCFTDDVPWAGTTERPIAKLPWSPEKIGTRFMLFTRQNPNNHQEITTKEDILLASNYNGTRKTRFITHGYVDKGDENWLIDMCKLMLQVEDINCICVDWKKGGRTLYTQSASNIRVIGAQMAYMIQLFQTVYQQRPESVHIIGHSLGAHCAGEAGRRTPNLGRITGLDPAEPYFQGCPSLVRLDPSDAKFVDVIHTDAKPMIPYLGMGMAQAVGHLDFYPNGGEHMPGCDKNLISQIVDIDGIWEGTRDFVACNHLRSYKYYSDSILNPEGFTGYPCSDGGVFESGRCFPCGDGACPFMGHHADKFRRPNGAEKMKFYLNTADAKPFGRYRYKVTVTIRGNRALLLTGTMSVAIYGTQGNTRQYQIRKGLLKPG…
pancreatic lipase	plrp	Esox lucius	complete	105010727	ATAAAAACAGCATACTGAGCCAGCTTAATTGTCTGTTGTCATTATGTCACAGTTTTGGATTCTCGGTCTTCTTGGTTGCCTTTTAGGCGCAGCATATGCTGCTGAGGTCTGTTACTCCGATCTGGGCTGCTTTAAGGATGACATGCCATGGGCCGGTACCACCGAACGGCCAATCACACGTCTGCCCTGGAGTCCTGAAAAGATCGGCACCCGCTTCCTCCTCTACACCAGACAAAATCCTGATGCATTTCAGGAGATCAAGGCTGACGCGGCTATTCTCAAAGCATCCAACTACAACGGGGACAGAATGACCCGTTTCATCATCCATGGCTTTTTTGACAAAGGGTATGAGAACTGGCTGATTGACATGTGCAAGACCATGTTGACAGTAGAGGATGT…	MSQFWILGLLGCLLGAAYAAEVCYSDLGCFKDDMPWAGTTERPITRLPWSPEKIGTRFLLYTRQNPDAFQEIKADAAILKASNYNGDRMTRFIIHGFFDKGYENWLIDMCKTMLTVEDVNCICVDWRKGGLSLYTQSANNIRVVGAQVAQMIEVFQDVYRQKPSMVHVIGHSLGAHAAGEVGRRIQKLGRITGLDPAEPYFQGCSATVRLDPSDAMFVDVIHTDILPFIPYVGKGMSQAVGHIDFYPNGGEHMPGCDKNIASTIVDIDGLWEGTRDFVACNHLRSYKYYNESIVSPKGFTGYPCSNQDVFDSGKCFPCADQACPIMGHYADTFHVPNGQSKLKFHLNTGEAVPFSRYRYKVSVNLDGSRSVSGIMKIALYGEQGNTRQYTVHSGRLIPG…
pancreatic lipase	plrp	Gadus morhua	complete	115560430	ACCGCAAACAAGTAATGAGTGACGTGTCCCTGACACCAACACAGCTGTGGGTTTCCCATTCTCGTTTGGGGAAGAAAACACCTGGTTGCTCTATAAAAAGGTCCCCTGCTTATATTCAGAGTGTTGGATCTGTTGCTCAGAGATGACGCAGATTTGGGTTCTTGGTGCGGTCCTCTGCCTGTTTGGCTCAGCATATGCTGATGAGGTTTGTTACGATGGCTTGGGCTGCTTTAGCGACTTGCCGCCATGGGGGGGCACCAAAGAGCGCCCCCTCGCCAAACTGCCCTGGGTGCCGGGCATGATCGAAACGCGCTTCCTCCTCTTCACCCCGAAGAACAAGTACTACCACGAGATCAAGGCAGACGCAAAAATAATGAAGGTCACCAACTACAACAAGCT…	MTQIWVLGAVLCLFGSAYADEVCYDGLGCFSDLPPWGGTKERPLAKLPWVPGMIETRFLLFTPKNKYYHEIKADAKIMKVTNYNKLKATRFIIPGYLEAKDEDWAQHMCKDMLKWDSVNCIAMEWKAGVRAPYAQAANNARVVAAQVAHMINFLMGNYKQTADKFHIIGHSLGAHAAGEVGRLVPNLARITGLDPVEPYFQGASRDVRLDTSDAAFVDVIHTDSLPFTKNKLGLGMSGNMGHIDFYPNGGELMPGCSKNSGSPSNLDGIWEGNVNFDGCNHARAYQYYSESTVKAHGFVAYPCPDKESFAAGMCFPCTGASCPLMGQSAIKFNLTSVPTGTKFFLTTGKKEPFGRYSYRAKVLLDGSVWPNPGFMYISLKGDREETESIQLHVGMLSPG…
pancreatic lipase	plrp	Salmo salar	pseudo	106605598	ATGTCTGTCGTTAATTGTACTGGTTACTTATTCATTTTTTTTGACAAGGGTGACGAGAACTGGCTTATTGACATGTGCAAA ACCATACTGACAGAGGAAGAGGTCAACTGCATCTGTGTGGACTGGAAGAAGGGGGGGCTGACCCTCTGCACACAGGCAGCCAATAACATCTGAGTCGTTGGTGCCCAGGTGGCCCACATGATTGACGTCTTCTGG GACGTCTATTGGCAGAAGGCTAGCATGGCCCACGTTATCGGACAATCTGGGAGCAGACGCTGCTGGGGAGGTGGGCCGCAGGATCAGCAGGCTAGGACGCATCACAG GGCTGGACCCAGCACAGCCCTGCTTCCAGGGCCTCATTGCAACGGTGCGCCTGGACCCCTCTGATGCCACGTT…
pancreatic lipase	plrp	Oncorhynchus mykiss	pseudo	110503088	ATGATTGACGTCTTCTGG GATGTCTACTGGCCGAAGGCTAGCATGGTCCACGTTATCGGACAGTCTGGGAGCACACACTGCTGGGGAGGTGGGCCGCAGGATCAGCAGGCAAGGACGCGTCACAG GGCTGGACCCAGCACAGCCCTGCTTCCAGGGCCTCATTGCCACGGTACGCCTGGACGCCTCCAATGCCACATTTGTAGATGTCATTCACACTGACACGCTGCCCTTCATCTCTTATGTTG ACAAGGGCATATCGCAGGCTGTTGGCCATATTGACTTCTACCCTAACGGAGGAGAGCACATGCCTGGCTGTGACAAGAACATTGTCTCTACCATTGTGGACATTGACTGCCTTTGGGAAGGGGAGAACTGACGCATATTTGTACTGT ACA…
pancreatic lipase	plrp	Micropterus salmoides	complete	119917406	CTACCTTCTTGTCTGGCTTCAAGATGGCACAGGTGTGGACTTTGGGTCTGCTCTACCTCATTGGTGCATCATATACGGCTGAGGTCTGTTTTAATGAACTGGGCTGCTTTGATGACCTTCCTCCCTGGGGGGGAACTGCTCAGAGACCAGCCTCGGTCCTACCCTGGCACCCTGAGAAGATTGGCACCCGCTTCCTCCTCTTTACCCAGAAGAACCGTTACTACCAGGAGATTAAGACTCACCAAAGCATCCAGTCATCAAACTACAATGGGATCAGAAAGACTCAGTTCATTATTCCTGGTTATCTGGAAAAAGGAGATGAGGACTGGCCACAGGAGATGTGTAAGGTTATGTTGACGAAGGAGAATGTGAACTGCATTGCTGTGGAGTGGAAGAAAG…	MAQVWTLGLLYLIGASYTAEVCFNELGCFDDLPPWGGTAQRPASVLPWHPEKIGTRFLLFTQKNRYYQEIKTHQSIQSSNYNGIRKTQFIIPGYLEKGDEDWPQEMCKVMLTKENVNCIAVEWKKGVRTQYAQAASNARVVSAQVASMITFLMGNYKQTADKFHIIGHSIGAHAAGDVGSRITGITRITGLDPAEPYFQDTDASVRLDTSDATFVDVIHSDGLPFKSKLGLGISQSVGHIDFYPNGGELMPGCSANKGNPTNLDAYWEGTKKFDACNHVRAYQYYSESVVKPQGFVAFPCSDKDSFAAGKCFPCADNKCPLMGHQADKFTVTDGILMTKYFLNTGSSKSFSRYSYKVTVTLNGPSWPNPGFMYVAFVGDKDSTKEYKIYEGILRPGRNY…
pancreatic lipase	plrp	Lates calcarifer	complete	108884816	CTTGTCTGGCCTCAAGATGTTACAGAAATGGTGTTTGGGTCTGCTCTGCTTCCTCACTGGAGCATCATATGCAGCTGAGGTCTGTTTTGATGAGCTGGGCTGCTTTAATGACCTCCCTCCCTGGGGGGGCACTGTCCAAAGACCAGCCTCCGTTCTGCCCTGGAACCCCGAAGAGCTCGGCACCCGCTTCCTCCTCTTCACACAGAGGAACCGCTACTACCAGGAGATCAAGACTGACCAAACCATCCATGCCTCAAACTACGGTGGGACGAGGAAGACTCGATTCATCATTCCTGGTTATCTGAAAAAAGGAGATGAGGACTGGCCACAGGAGATGTGTAAGGTTATGCTGAAGTGGGAGAATGTGAACTGCATTGCTGTGGAGTGGAAGAAAGGTGT…	MLQKWCLGLLCFLTGASYAAEVCFDELGCFNDLPPWGGTVQRPASVLPWNPEELGTRFLLFTQRNRYYQEIKTDQTIHASNYGGTRKTRFIIPGYLKKGDEDWPQEMCKVMLKWENVNCIAVEWKKGVKTQYAQAANNARVVAAQVASMISFLMGNYKQKADKFHIIGHSLGAHIAGDTGSRITGLARITGLDPSEPYFQDTNASVRLDTSDAAFVDVIHTDGLPFNSKLGLGMSQSVGHIDFYPNGGELMPGCSANKGSPTNLDAIWEGTMRFNDCNHVRAYQYYSESMVKPGGFVGFPCSDKDSFAAGKCFPCANNKCPLMGHRADRFTVTDGISKTKYFLNTGGSEPFGRYSYKMTVTLDGSKWPNPGFMFVALTGNSDSTKEYQLHVGTLMPGST…
pancreatic lipase	plrp	Siniperca chuatsi	complete	SC7-LG02_01729	ATGTCACAGGTGTGGAGTTTGGGTCTGCTCTGCTTCCTCATTGGCGCATCATATGCGGCAGAGGTCTGTTTTAATGACCTGGGCTGCTTTGATGACCTTCCTCCCTGGGGGGGCACTGCTCAGAGACCAGCTTCCATCTTACCCTGGCAGCCTGAGAAGATTGGCACCCGCTTCCTCCTCTTTACCCAGAAGAACCGCTACTACCAGGAGATTAAGACTGACCAAACCATTCAGGCATCAAACTACAGTGGGATGAGAAAGACTCGATTCATCATTCCTGGTTATTTGAAAAAAAGAGATGAGGACTGGCCACAGGAGATGTGTAAGGTTATGGTAAAGTGGGAGAATGTGAACTGCATTGCTGTGGAGTGGAAGAAAGGTGTGAAGACTCAGTATGCC…	MSQVWSLGLLCFLIGASYAAEVCFNDLGCFDDLPPWGGTAQRPAS ILPWQPEKIGTRFLLFTQKNRYYQEIKTDQTIQASNYSGMRKTRFIIPGY LKKRDEDWPQEMCKVMVKWENVNCIAVEWKKGVKTQYAQAANNARVVSAQ VASMITFLMGNYKQNADKFHIIGHSLGAHAAGDAGSRITGLARITGLDPA EPYFQDTNASVSLDTSDATFVDVIHSDGLPFNSKLGLGMSQSVGHIDFYP NGGELMPGCSVNKGNPTDLDAIWEGTMKFDACNHVRAYQYYSESVVKPQG FVGFPCSDKDSFAAGKCFPCADNKCPLMGHHADKFTVTDGISKTKFFLNT GSSKPFGCYSYRVMLTLDGPRWPNPGSMYVAFVGDNDSTKEYQLYVG…
pancreatic lipase	plrp	Dicentrarchus labrax	complete	DLAgn_00017990	ATGTCACAGAGTTTGGGTCTGCTCTGCTTCCTCATTGGCGCATCATATGCGGCTGAGGTCTGTTTTAATGACCTAGGCTGCTTCAGTGACCTGCCTCCCTGGGGGGGCACTGCTCAGAGACCAGCTTCTGTCCTACCCTGGCCCCAGGAGGAGATCGGCACCCGCTTCCTCCTCTACACACAGAAGAACACCTACTACCAGGAGATCAAGATTGACCAGTCCATCCTGGCTTCAAACTACAATGGAAAGAGAAAGACTCGATTCATCATTCCTGGTTATTTGGAAAAAGGAGACGAGGCCTGGCCACAGGAGATGTGTAAGGTAATGGTGAAGTGGGATATTGTGAACTGCATTGCTGTGGAGTGGAAGAAAGGTGTGAAGACTCAGTATGCCCAAGCT…	MSQSLGLLCFLIGASYAAEVCFNDLGCFSDLPPWGGTAQRPASVLPWPQEEIGTRFLLYTQKNTYYQEIKIDQSILASNYNGKRKTRFIIPGYLEKGDEAWPQEMCKVMVKWDIVNCIAVEWKKGVKTQYAQAANNARVVAAQVASMITFLMGNYRQKADVFHIIGHGIGAHAAGDAGSRITGLARITGLDPVEPYFQDTNAAVRLDTSDATFVDVIHTDGLPFNSKLGLGISQSVGHIDFYPNGGELMPGCTTNKGKPTDLDAIWEGTMKFDACNHVRAHQYYSESIVKSQGFVGFPCSDKGSFDDGKCFPCADDKCPLMGHYAERFTLTDGISKMKYFLNTGSLNPFGRYSYRATVTLDGPRWPNPGFMYVALTGDNDSTKEHQLYVGTMVPGRTYE…
pancreatic lipase	plrp	Takifugu rubripes	complete	101064949	AAAGGACACTATATAACAGGCCTCCCTCCAAACGGAGACTCCTGAATGAACACCATGTGGAGTTTGAGTGTGTTCTGCCTCCTCGTCAGCGCCACATATGCCACTCAGGTCTGCTTCGAGGGGCTTGGCTGCTTTGCTGATGGTCCTCCCTGGGGGGGCACTGATCAGAGACCCGTTTCCATTCTGCCTTCACACCCTGATGAGATTGGCACTCGTTTTCTCCTGTTCACCCAGAGGAACCGCTACTATCAGGAAATTATGGCTGATGAAACCGTCGAGGCATCAAACTACAGTGGGATGAGGACGAGTCGCTTCATCCTTCCTGGTTATTTGCTAGAAGGAGATGAAGACTGGCCTCAGCGCATGTGCAAGGAAATGGTCAAGAGGGAGAACGTGAAC…	MNTMWSLSVFCLLVSATYATQVCFEGLGCFADGPPWGGTDQRPVSILPSHPDEIGTRFLLFTQRNRYYQEIMADETVEASNYSGMRTSRFILPGYLLEGDEDWPQRMCKEMVKRENVNCIAVEWKKGVKTRYAQAANNIRVVAAQVAAMITFLMDNYKQTAGKFHMIGHSLGAHAAGDVGSRIPGLARITGLDPSEPYFQGTSAAVSLDVTDANFVDVIHTDGLPFDPKLGLGMSQSVGHIDFYPNGGQLMPGCSTNRGDPSDLDAIWLGDKKFDACNHVRAYEYYIESLEKPQGFMGYPCPNKDSFADGKCFPCGHTECPLMGHRADRFTGTEDTSITKYFLTTGSKAPFRRYSYRVSVTLAGPILPNVGFMFVALVGKYGSTKEHQLHVGTLISGRT…
pancreatic lipase	plrp	Paralichthys olivaceus	complete	109631580	CAGAGTAGGGTCAGTTCACTACCTTCTTGTCCTGCCTGAAGATGTGGTGTGTGGGTCTGTTCTGCTTCCT CATTGGAGCATCATATGCGGCCGAGGTCTGCTTTGATGAACTGGGCTGCTTTGATGACCTGGCTCCCTGG GGGGGCACTCCCCAAAGACCAACCTCCATCCTGCCCTGGAACCCTGATCAGATCGGCACCCGCTTCCTGC TTTTCACCCAGAAGAACCGTTACTACCAGGAGATCTGGCCTGACAAAACCATCCATGCCTCCAACTATAA CGGGTTGAGAAAAGCTCGATTCATCATTCCTGGCTATTTGATAGAAGGAGAGGAGGACTGGCCACAGGAA ATGTGTAAGGATATGGTGAAGTGGGAGAGTGTGAACTGTGTTGC…	MWCVGLFCFLIGASYAAEVCFDELGCFDDLAPWGGTPQRPTSILPWNPDQIGTRFLLFTQKNRYYQEIWPDKTIHASNYNGLRKARFIIPGYLIEGEEDWPQEMCKDMVKWESVNCVAVEWTSGVKTKYAQAANNARVVAAQVASMIRFLMVNYKQKVDKFHIIGHSLGAHAAGDVGSRIPGLPRITGLDPTEPYFQDTDASVRLDTSDAAFVDVIHTDGLPFNSKLGLGMSQSVGHIDFYPNGGELMPGCSANKGKPSDLDAFWEGTKKFDGCNHVRAYQYYSESMVKPRGFVGYPCSNKDSFAAGKCFPCENGKCPLMGHDADRFTVTDGVSKTNYFLNTGASKPFGRYSYRVTLTLDGPSWANLGLMFVAFTGDGDSTEEYQLHVGTMVPGRTYEL…
pancreatic lipase	pl	Tachysurus fulvidraco	complete	113639772	CATTACCTTACGCTCCAACAGTGTCACCCTTTCTGATAAGATCAGTAGGTGCAGTTTTACATTCGGATGT TTTACTTGATATTATAGTTTCCATGGATTAGAAGAAGAAGAAGAAGAAGAACAACAACAACAAAAATCAG GAAATATGTAATAATATTATTCAGTGGCGTTTTAAACATCAGTCCCGTAACTGGAGTGCCAATTCTTCAC CTGGACATTTCCCACTGTCACGCCTGATAACACAAACACATATATAGGGAGCTTAGGAATATCTCAAGTT GCTGTCATCATTAAAATGTGGCTTTTATGGATTTCAGGGCTTTTACACTGCCTTGTAGGGGCTGTAAATG GTGCGGAGGTATGCTATGACAAGCTTGGCTGCTTTTCTGATGAG…	MWLLWISGLLHCLVGAVNGAEVCYDKLGCFSDEKPWSGTTERPIPCLPWSPEKINARFILFTRENPNSFQ EISTNADVIAASKYQATRKTRFITHGFVDKGDENWLFDMCKLMLSIEDINCICVDWKSGSRSLYTQAANN IRVIGAQIAYMISIFKENFQQDPESVHIIGHSLGAHLAAEAGRRTPRLGRITGLDPAQPYFQGCPALVRL DPSDALFVDVIHTDSLPVIPYLGFGMSQAVGHLDFYPNGGESMPGCEKNAISQIVDIDGIWEGTRDFVAC NHLRSYKYYTDSILNPAGFLGYPCSNQEMFESGHCFPCDSSSCPFMGYHSDKFNVTKGVDKMKFYLNTGD ARPFSRYRYRVTVTIDGSRTSLGYFKVALYGVNGNTRQYEIHKG…
pancreatic lipase	pl	Ictalurus punctatus	complete	108263057	CTGTACTTTTCCCACTTTCACATCTGATAACACAGACACATAGTGTATATAGGGAGCCGGGGAATATATCTCAGGTTGCTGTCACCATTAAAATGTGGATTTTATGGATTGGAGGACTTTTAAACTGCCTTTTTGGGGCGGTATATGGTGCGGAGGTATGCTTTGACAAGCTGGGATGCTTTTCTGATGAGTTTCCATGGAGTGGCACTACTGAAAGACCCATCGCACGCCTACCATGGAGTCCTGAGAAGAACAATGCCCACTTTCTTCTTTTCACACGACAGAACACTGATTCCTACCAGGAAATCAGTACAAATGCAAATGTCATTGCAGGGTCTACATATCGACCAAGCAGAAAGACTCGTTTTATAACCCATGGATTTATTGACAAAGGGGATG…	MWILWIGGLLNCLFGAVYGAEVCFDKLGCFSDEFPWSGTTERPIARLPWSPEKNNAHFLLFTRQNTDSYQEISTNANVIAGSTYRPSRKTRFITHGFIDKGDENWLLDMCKLMLSLEDINCICIDWKSGSRTLYTQAANNIRVIGAQIAYMISIFKESFQQNPENVHIIGHSLGAHMAAEAGRRTPGLGRITGLDPAEPYFQGCPPLVRLDPSDALFVDVIHSDALPVIPYLGFGMSEAVGHLDFYPNGGESMPGCEKNIISQIVDIDGIWEGTRDFVACNHLRAYKYYSDSILNPKGFLGYPCSNQNMFESGHCFPCASNSSCPFMGHHADQFKVPNGVDKMKFQLNTGYARPFSRYRYKVTVTIDGSQTNKGYFKVALYGVDGNTRQYQNYNGTLSP…
bile salt-activated lipase	BSAL	Homo sapiens	complete	1056	CACCCAGAGGCTGATGCTCACCATGGGGCGCCTGCAACTGGTTGTGTTGGGCCTCACCTGCTGCTGGGCAGTGGCGAGTGCCGCGAAGCTGGGCGCCGTGTACACAGAAGGTGGGTTCGTGGAAGGCGTCAATAAGAAGCTCGGCCTCCTGGGTGACTCTGTGGACATCTTCAAGGGCATCCCCTTCGCAGCTCCCACCAAGGCCCTGGAAAATCCTCAGCCACATCCTGGCTGGCAAGGGACCCTGAAGGCCAAGAACTTCAAGAAGAGATGCCTGCAGGCCACCATCACCCAGGACAGCACCTACGGGGATGAAGACTGCCTGTACCTCAACATTTGGGTGCCCCAGGGCAGGAAGCAAGTCTCCCGGGACCTGCCCGTTATGATCTGGATCTATGG…	MGRLQLVVLGLTCCWAVASAAKLGAVYTEGGFVEGVNKKLGLLGDSVDIFKGIPFAAPTKALENPQPHPGWQGTLKAKNFKKRCLQATITQDSTYGDEDCLYLNIWVPQGRKQVSRDLPVMIWIYGGAFLMGSGHGANFLNNYLYDGEEIATRGNVIVVTFNYRVGPLGFLSTGDANLPGNYGLRDQHMAIAWVKRNIAAFGGDPNNITLFGESAGGASVSLQTLSPYNKGLIRRAISQSGVALSPWVIQKNPLFWAKKVAEKVGCPVGDAARMAQCLKVTDPRALTLAYKVPLAGLEYPMLHYVGFVPVIDGDFIPADPINLYANAADIDYIAGTNNMDGHIFASIDMPAINKGNKKVTEEDFYKLVSEFTITKGLRGAKTTFDVYTESWAQDPSQEN…
bile salt-activated lipase	Bsal	Mus musculus	complete	12613	GGAGAAGAGGAGAGAAGGCCGCCTAGAGGCAGACACTCACCATGGGGCGCCTGGAGGTTCTATTTCTTGGCCTCACCTGCTGCTTGGCAGCGGCTTGTGCTGCAAAGTTGGGGGCTGTGTACACAGAAGGCGGTTTCGTGGAGGGCGTCAACAAGAAGCTCAGTCTCTTGGGTGGTGACTCTGTTGACATCTTCAAGGGCATCCCCTTTGCCACTGCCAAGACCTTGGAGAATCCTCAGCGTCACCCTGGCTGGCAAGGGACGCTGAAGGCTACAAACTTCAAGAAACGATGCCTACAGGCCACCATCACCCAGGACAACACCTATGGGCAAGAAGACTGCCTCTACCTCAATATCTGGGTGCCCCAGGGCAGGAAGCAGGTGTCCCACAACCTGCCTG…	MGRLEVLFLGLTCCLAAACAAKLGAVYTEGGFVEGVNKKLSLLGGDSVDIFKGIPFATAKTLENPQRHPG WQGTLKATNFKKRCLQATITQDNTYGQEDCLYLNIWVPQGRKQVSHNLPVMVWIYGGAFLMGSGQGANFL KNYLYDGEEIATRGNVIVVTFNYRVGPLGFLSTGDANLPGNFGLRDQHMAIAWVKRNIAAFGGDPDNITI FGESAGAASVSLQTLSPYNKGLIRRAISQSGMALSPWAIQKNPLFWAKTIAKKVGCPTEDTGKMAACLKI TDPRALTLAYKLPVKKQEYPVVHYLAFIPVIDGDFIPDDPINLYNNTADIDYIAGINNMDGHLFATIDVP AVDKTKQTVTEEDFYRLVSGHTVAKGLKGAQATFDIYTESWAQD…
bile salt-activated lipase	BSAL	Gallus gallus	complete	417165	GGCAGGCTCCTCAGGTGCACACCATGGCTCACTGGGCGATTCTGAGCTTTGCCTTGTGCTGCTGCCTCGGGGTAGCACAGGCCGCAACTCTGGGTGTGGTGCTCACCGAGGGAGGTTTTGTGGAAGGCGAGAGTAAACGACGGGGACTTTTTGGGAGCTATGTGGATATCTTCAGAGGGATCCCTTTTGCTGCCCCGCCAAAGGCACTGCAAGACCCCCAACCTCATCCTGGCTGGGACGGAACACTGAAAGCAAAAAAATTTAAGAATCGCTGCATGCAGATGACACTTACCCAAACTGATGTCCGTGGGAAGGAGGACTGCCTCTATCTGAACATCTGGATCCCTCAAGGGAAGAGAGAAGTCTCCACCAACTTGCCAGTGATGGTCTGGATCTACG…	MAHWAILSFALCCCLGVAQAATLGVVLTEGGFVEGESKRRGLFGSYVDIFRGIPFAAPPKALQDPQPHPGWDGTLKAKKFKNRCMQMTLTQTDVRGKEDCLYLNIWIPQGKREVSTNLPVMVWIYGGAFLLGGGQGANFLDNYLYDGEEIAVRGNVIVVTLNYRVGPLGFLSTGDPNMPGNYGLKDQHMAIAWVKRNIKAFGGDPDNITIFGESAGAASVSLQILSPKNAGLFKRAISQSGVSLCSWVIQKDPLTWAKKVGEQVGCPTDNTTVLANCLRATDPKALTLAHHVELISLPGPLVHTLSITPVVDGDFLPDMPENLFANAADIDYIAGVNNMDGHFFAGFDLPAINRPLQKITASDVYNLVKGLTADRGERGANLTYDLYTELWGDNPEQQV…
bile salt-activated lipase	bsal	Lepisosteus oculatus	complete	102697974	GCTGCCAAAATCAATACTGGTATCTTTTGGAAAATATTACAACAACAACCTTTCTTTTCCCATTTTTTCCAGTCGTGAAGTGAAGGTCAGCTATTGCATCAGCCGGGTGAATTTGGGGAAGGCACTGGCAGGAGCTGTTGGTCAGTTCCAGGCCCTCCCCTTAAAGGTGATAGTGTCATGGGGGATTACCGACGGGTGATTTAGGAATGTACAAATAAAGGCCGTAGATGGCCTCTGGTTTTTTTATGAGAACAGATTGATATTCAACAGCAGAGAGAGTGAATAGCCATGCCCACACGTGTGTATAAATACACCTGCACACTGAGGGGACCCATTCCCTGCCAGGAGCAGACTGAAGATGGGCTCGTGGGGGACACTGCTGGCTTTCGCCCTGTGTGT…	MGSWGTLLAFALCVGCASAATLGVVYTEGGMVEGTHKRKGLFRSMDIFKGIPFADRPGRFENPKPHPGWSGVLKATEFRKRCLQITFTQTSTRGSEDCLYLNIWVPQGSKVSTGLPVMVYIYGGAFLVGGSQGANFLENYLYSGEEIADRGKVIVVTANYRVGTLGFLSTGDANGPGNYGLRDQHAAIAWVHRNIKAFGGDPDNITIFGESAGSASVNFQILSPYNKGLIRRAISQSGMALSPWALNRNALYWAKKIAEKVGCPTDDTARLMGCLKITDPVAVTLAGDLMLFGSSDPVVWNLGLSPVVDGDFIPDDPGNLFHNAADIDYIAGINNMDGHLFAGLDVPSINRAKETTNPEDLKRLLRGLTREKGEQAVQSAFELYTQNWGPSPSQETIKK…
bile salt-activated lipase	bsal.2	Anguilla anguilla	complete	118212389	CGTTGTGCGGTCTTACGGTACACAGCTGATCTGCGATGACCGTGCTGGAGATTGCGGTGGTGGTGGCCCTGTGCCTGGGGTCGGCGTCAGCGGCTTCCCTGGGGCCGGTGCTCACAGAGGGAGGCATGGTAGAGGGGAAAAACATTCACGTGGGGCTCTTCCGCTACATGGACGTGTTCAAGGGGATTCCTTTCGCCGCCCAGCCACAGCGTTTTGAGAAACCACAACCCCATCCTGGCTGGGAAGGGGTACTGAAGGCCAAGAAGTTTGCCAGGAGGTGCATGCAGGTGAATCTGATTCAGACTGAGACTCGTGGCAGTGAGGACTGCCTCTACCTGAACATCTGGGTCCCGCAGGGCCGATCAGTGTCCACCGGTCTGCCTGTTATGGTCTACCTCT…	MTVLEIAVVVALCLGSASAASLGPVLTEGGMVEGKNIHVGLFRYMDVFKGIPFAAQPQRFEKPQPHPGWEGVLKAKKFARRCMQVNLIQTETRGSEDCLYLNIWVPQGRSVSTGLPVMVYLYGGAFLVGGSMGANFLDNYLYSGEEIADRGNVIVVTLGYRVGTLGFLSSGDASGPGNYGLWDQHAGIAWVHRNIRAFGGDPDNITVFGESAGAASVSFQLLSPKNRGLIRRGISQSGVALSPWAVNRNPRALAEEIAIKVGCPTDERMMPCLKITDPVALTLAGTQNLDGSPSNPIVFNLLLTPVIDGDFLPDEPGNLFHNAADIDYIAGINNMDGHLFCGIDVPSINQPLQPTPPEVAMELLNALTKEKGPEAASLAYKEYTQSWGSTPSKSTIKQT…
bile salt-activated lipase	bsal.1	Anguilla anguilla	complete	118212740	GAATAAATAGCCGGCGGGAACGAGGTTGTCCGGTCTTTCGGTACACAGCTGATCTGCGATGACCGTGCTGGAGATTGCGGTGGTGGTGGCCCTGTGCCTGGGGTCGGCGTCAGCGGCTTCTCTGGGGCCGGTGCTCACAGAGGGAGGCATGGTCGACGGGGAAAACAAACACGTGGGGCTCTTCCGCTACATGGACGTGTTCAAGGGGATTCCTTTCGCCGCCCAGCCACAGCGTTTTGAGAAACCACAACCCCATCCTGGCTGGGAAGGGGTACTGAAGGCCAAGAAGTTTGCCAGGAGGTGCATGCAGGTGAATCTGATTCAGACTGAGACTCGTGGCAGTGAGGACTGCCTCTACCTGAACATCTGGGTCCCGCAGGGCCGATCGGTGTCCACCGG…	MTVLEIAVVVALCLGSASAASLGPVLTEGGMVDGENKHVGLFRYMDVFKGIPFAAQPQRFEKPQPHPGWEGVLKAKKFARRCMQVNLIQTETRGSEDCLYLNIWVPQGRSVSTGLPVMVYLFGGGFLVGGSMGANFLDNYLYSGEEIADRGKVIVVTVGYRVGTLGFLSSGDASGPGNYGLWDQHAGIAWVHRNIRAFGGDPDNITVFGESAGAASVNFQLLSPKNRGLIRRGISQSGVALSPWAVNRNPRALAEEIAIKVGCPTDEKMMPCLKITDPVALTLAGSLHLKGSPSNPLLFNLLLAPVIDGDFLPDEPGNLFHNAADIDYIVGINNMDGHLFCGIDVPSINQPLQPTPPEVAMELLTALTREKGPEAASLAYKEYTQSWGSTPSKSTIKQT…
bile salt-activated lipase	bsal.1	Esox lucius	complete	105027824	ATGGAGGAGCATCATATTGACGCTGTGCGTAATTGGCCGACCCTGACCACGGTGAAGGAAGTGCAACAATTTTTAGGCTTCTCAAATTACTACAGGAGGTTTATCCCGGGCTTTAGCCAGGTTGCGGCTCTGATCACCTACCTTCTGAAGGGGGGGGGCGACCCGGTTGCGATGGACCGCAGAGACCGGGGAGCAAGAACGTTGGGGCCGACGCGCTGTCCCACCAGCATGACACGGAGGAGAGTGGATGATGCTCCCGTGCTCCCGGCGTCGTGCATCATGGGCGCCGGTGGTGAGGGAGGAATGGTGAAAGGGAAAAATCATGGAATGGGCTTCCTTAGCGGTCGGTCGGTGGATGTGTTCAAGGGAATTCCATTTGCTGATCCGCCAGAAAGGTTT…	MEEHHIDAVRNWPTLTTVKEVQQFLGFSNYYRRFIPGFSQVAALITYLLKGGGDPVAMDRRDRGARTLGPTRCPTSMTRRRVDDAPVLPASCIMGAGGEGGMVKGKNHGMGFLSGRSVDVFKGIPFADPPERFEKPKPHRGWDGVLNAYELKERCLQVTLMQSSTHGSKDFLYLNIFVPQNKGQVSMGLPVMVYLFGGAFLLRASNDVSFLGNSLYNGKEIADRGKVIIVTVNYRVGVLGFLSTGDSNAPGNYGLWDQHAAIAWVHRNIQAFGGAKENITVFGQSAGAASVNFQMLSPYNKGLFRWAISQCGTALSPWALQTNPLPLANKIAEKVGCATDEQMMTCLKITEPVALTLARKIELGELGKGSVLELLEHAPVVDGDFVPEHPSKLFHNAAN…
bile salt-activated lipase	bsal.2	Esox lucius	complete	105024188	AGGCCAATGTGCTTTACTACATTTATGCTATGCATAATGCAAGGTGATTTGTCAAGCAATTGACAGTCACCTGCAGTTGTACTAATTGCTGGTTAGTTGCCATGCCAACGTTTCCAGAGTTCTGGGCC TACGGGCCTAATGTTTCCATAGTTCTGGGCCTAATGTTTCCGTAGTTCTGGGCCTTATGATTCCGGAGTTCTGGGCCTAATGTTTCCATAGTTCTGGGCCTAATGATTCCGGAGTTCTGGAGTGGCTTTTCAGTATTAGAGGGTGTATTTCCATACTGAACCGCTGCCCAATTTTTTAAAACCTTGGTTTATTTTAAGTAACATGTCTTATTTTCCTCTTGATGAGACACCAATGTAAAGTTATGTACAATGCATTTTGTGACTGATTGA…	MNYIELQKELNAIGRVIAYCGNGRSLLWYKRPASRSLWASIMKMLGILVAVALFMGPASAATLGVVYTEGGMVEGNNINTDGLFRTMDVFRGIPFADKPGKFEKPKRHPGWDGVLKATEFKPRCMQVTLLQNDVRGQEDCLYLNIWVPQGRSVSTGLPVMVWIYGGGFLVGGSSGANFLNNYLYDGEEIANRGKVIVVTLNYRVGTLGFLSSGDVSGPGNYGLWDQHAAIAWVHRNIRAFGGDPNNITVFGESAGAASVSFQTLSPHNKGLIRRAISQSGVALCPWGVNKNPRAFAEMVAEKVGCPKDDQMMTCLKLTDARDLTLAGTLQLNGSPSTPIVDNLALSPVIDGDFLPDHPGKLFHNAADIDYLAGINSMDAHLFAGMDVPDINGVISVPVS…
bile salt-activated lipase	bsal.1	Gadus morhua	complete	115545964	ACAAAGAACGGGTGTTTTTGCGGCATATGCGGAGATGAAGTTTCTATTGGTGACGGGAGTGCTGTGCCTGTGGCTGGCCCCAGCTTGGTGTGCCTCTCTAGGGGTTGTGCAGACCGAAGGGGGGAAGGTCAAGGGGAAGAACCAGAATATGGGTCTATTACATTCCGTGGACGTCTTCAAAGGAATCCCATTCGCTGATGTCCCGGGGAGATGGGAGTTACCCAAACGCCATCCGGGATGGGATGGTGTTCTACAGGCCATTAAGTACCAGAAGCGGTGTTTGCAGGTGACTCTGCTGCAGCTCTCAAGCCAGGGCAGTGAGGACTGCCTCTATCTCAACATACACGTACCCCAGGGGGGTCTATCATTATCCAGGGGACTACCTGTCATGGTGTACAT…	MKFLLVTGVLCLWLAPAWCASLGVVQTEGGKVKGKNQNMGLLHSVDVFKGIPFADVPGRWELPKRHPGWDGVLQAIKYQKRCLQVTLLQLSSQGSEDCLYLNIHVPQGGLSLSRGLPVMVYIFGGAFLLGASNDVPFLGNSLYDGNEMADRGGVIVVSVNYRVGSLGFLSTGDARMPGNYGLWDQHAAISWVKRNIEAFGGNPDNITIFGQSAGAASVNYQMLSPYSKGLFRRAISQCGVALSPWAIQLDPMATTKKVARKVGCRTTNEEEMLLCLKITDPVGITMAAKLNLLLMLGPSPVMNLLEFTPVVDGDFIPDHPSRLFNNTADIDYLAGVNSMDGHLFAGVDVPSINQRRKETTAAQVKKLISGLTQQKGAEAIQSVYSMYSANWGSVPQQDM…
bile salt-activated lipase	bsal.5	Gadus morhua	complete	115532450	GAATGAGAGCTTATTCTCTCTGGTTTCTTCTGGACACTCACAATGGAGCCATTGGCGATTTTGTTGGCTGTCGGCCTATTTCTTGGGGCAACATCGGCAGCCTCGCTAGGCGTCGTGGAAACAGAAGGGGGCAGTGTTCAGGGAACTAATGTCCGCCTTGGGCTTCGCCGCTCTATGGACGTTTTCAAAGGAATACCCTTTGCTGCAAAGCCGGGAACCTTTGAGAAACCCAAACCGCATCCTGGATGGACAAATACCCTCAAAGCCACTAAGTTTGCCAAGCGTTGTCTCCAGAAGAGCATGCTGCAGACGTCATCGTTCGGGGTGGAAGACTGCCTGCACCTCAACATCTGGGTGCCTCATGGCCTTTATGTCTCCTCCAACCTGCCTGTGATGGTC…	MEPLAILLAVGLFLGATSAASLGVVETEGGSVQGTNVRLGLRRSMDVFKGIPFAAKPGTFEKPKPHPGWTNTLKATKFAKRCLQKSMLQTSSFGVEDCLHLNIWVPHGLYVSSNLPVMVWFYGGGFLAGGSMGPNFFDNYLYGGQEIADRGDVIVVSVGYRVGTLGFLSSGDSQLPGNYGLWDQHAAIAWVHRNIRSFGGDPDNVTLFGESAGGSSVSYQTLSPYNKGLFKRAISQSGVAMCPWAISRNPRNVAEEVAVKVGCPTDDKMVACLKSVNAKKLVMAAPLFVSGSPDKPALNAMVLSPVVDGDFLPEDPVRLFHNAADIDYLAGVNSMDGHLFTSQDIPAIADKGNITVDDVTALLRFYTKDKGQAGLEAALAEYTAHWGPSPSQDQVKITA…
bile salt-activated lipase	bsal.4	Gadus morhua	complete	115532598	ACCTCACTATTCAGACATGATGCGCGCACTCTGGCTTTTGGTTGCCATTGGTCTCCTTTTGGAGATGGCCTCTGGGGCTTCTCTGGGTACCGTGTACACCGAGGGAGGCCTGGTGAAGGGCAAAAACATCCGCCTGGGATACAAACACCACATGGACGTTTTCAAGGGAATTCCCTTTGCCGGAATGCCCGGAAGGTTCGAAAAACCAGAGCGACACCCTGGATGGGACGGAATCCTTAAGGCCTTTGAATATCGGCCGAGGTGCCTTCAGTTGAACCTTATCATGACTTCCACCCGTGGTAGCGAGGACTGCCTTTATCTCAACATCTGGGTCCCTCATCATCGTTCAGTGTCCACTAATCTCCCAGTCATGGTGTGGATCTATGGAGGGGCTTTCCT…	MMRALWLLVAIGLLLEMASGASLGTVYTEGGLVKGKNIRLGYKHHMDVFKGIPFAGMPGRFEKPERHPGWDGILKAFEYRPRCLQLNLIMTSTRGSEDCLYLNIWVPHHRSVSTNLPVMVWIYGGAFLVGGSMGANFLNNYLYSGQEIADRGDVIVVTVAYRLGPLGFLSTGDSGMPGNYGLWDQQAAIAWVSRNIRSFGGDPDNITVFGESAGGASVSFQTITPHNKGLFKRAISQSGTAFCPWAVNRNPRRSAEEVALKVNCPTDDRMAACLKMTDPVSLTMAGTISFSSSPDSPLVFNLVLAATIDGDFLPDEPSTLFHNAADIDYIAGVNDMDGHFFEGLDVPTINSHLLHTPVNDVKRLLGSYTKEKGLAGMESGFLTYSSTWGTNPDQETIKK…
bile salt-activated lipase	bsal.3	Gadus morhua	complete	115532524	TATTTATACCACTAGTCCAGAACCACCAACCTCACTATTCAGACATGATGCGCGCACTCGGGCTATCGGTTGCCATTGGTCTCTTTTTGGAGATGGCCTCTGGGGCTTCTCTGGGTACCGTGTACACCGAGGGAGGCCTGGTGGAGGGCAAAAACATCCGCCTGGGATACAAACACCACATGGACGTTTTCAAGGGAATTCCCTTTGCCGGAATGCCCGGAAGGTTCGAAAAACCAGAGCGACACCCTGGATGGGACGGAATCCTTAAGGCCTTTGAATATCGGCCGAGGTGCCTTCAGTTGAACCTTATCATGACTTCCACCCGTGGTAGCGAGGACTGCCTTTATCTCAACATCTGGGTCCCTCATCATCGTTCAGTGTCCACTAAGCTCCCAGTCA…	MMRALGLSVAIGLFLEMASGASLGTVYTEGGLVEGKNIRLGYKHHMDVFKGIPFAGMPGRFEKPERHPGWDGILKAFEYRPRCLQLNLIMTSTRGSEDCLYLNIWVPHHRSVSTKLPVMVWIYGGAFLWGGSMGANFLNNYLYSGQEIADRGDVIVVTVAYRLGPLGFLSTGDSGMPGNYGLWDQQAAIAWVSRNIRSFGGDPDNITVFGESAGSASVSFQTITPHNKGLFKRAISQSGTALCPWAVNRNPRRLAEEVALKVNCPTDDRMAACLKMTDPVSLTMAGTIPITSSPDSPLVFNLVLAATIDGDFLPDEPSTLFHNAADIDYIAGANDMDGHLFTGLDVPTINSHLLHTPVNDVKRLLGSYTREKGLAGMESGFLTYSSTWGTNPDQETIKK…
bile salt-activated lipase	bsal.2	Gadus morhua	complete	115532295	GCGGAGACTCCCCGGGTAACGTTGACGTCCGGTCCCCCTCGGTTTCACAGGTCTGTTGAGTCTTAAAAGTTTAATACTACTGGGAAATGGATAGGGTGGGAGGTGCGTCAGGCGGACAGTGTTTATAAGACCTAAGAATCACCTGCTAGGGGTTACATTTATTTCCCGATCGCGATGATGATGAAGACGCTGGGGGTGTTAGTTGTCGTAGCCCTTTCCTGGGGGGCGGCCTCGGCTGAGTCTCTGGGAACTGTGTTCACAGAGGGAGGCCTGGTGGAGGGAACCAACATCCGCCTGGGATACCGTCGCCACATGGATGTCTTCAAGGGAGTTCCCTTCGCAGCTATACCTGGAAGGTTTGAGAAACCCAGGAGACACCCTGGATGGGAGGGCGTTCTG…	MMMKTLGVLVVVALSWGAASAESLGTVFTEGGLVEGTNIRLGYRRHMDVFKGVPFAAIPGRFEKPRRHPGWEGVLKATEFMKRCLQLNLLQTGTRGSEDCLYLNIWVPHGREVSTGLPVMVWIYGGGFLVGGSMGANFLDNYLYSGQEIADRGDVIVVTIGYRVGALGYLSTGDSSLPGNYGMWDQQAAIAWVHRNIRSFGGDPDNVTLFGESAGGASVSLQTLSPHNKGLFKRAISQSGVALCPWAVNRNPRPVAESVARKVNCPTDETMASCLKMTDPVALTMAGNMPYTSSPDSPLLNNLVLAASIDGDFLPDDPGNLFNNTADIDYLAGVNNMDGHLFTGLDIPSINRPLVDTKVEDLRALLGAYTKVKGKAGQEAAFSQYSTGWGANPSKETVK…
bile salt-activated lipase	bsal.1	Salmo salar	complete	100136561	AAGGTGTGCTTACAGGTGTCTCTGGAGCAACATGATGAAGACACTGGGTATTTTGGTTGCCTCTGCCCTGTTCCTGGGGTCCGCCTCGGCCGCCACTCTTGGAGTGGTGTACACTGAGGGAGGCATGGTGCAAGGGAAGAAGGTAAATTCTGATGGACTCCTCCGCACCATGGATGTCTTCAAAGGAATTCCCTACGCTGACAAGCCCGGCGTTTTTGAGAAGCCCAAGCGTCACCCTGGATGGGATGGTGTTCTTAAGGCTACAGAGTTCAAGCCGAGGTGCATGCAGCTGAACCTGCTCCAGTCTGACACCCGTGGCCAAGAGGACTGCCTTTACCTGAACATCTGGGTCCCTCAGGGCCTCAGTGTTTCCACTGGGCTGCCAGTCATGGTTTGGAT…	MMKTLGILVASALFLGSASAATLGVVYTEGGMVQGKKVNSDGLLRTMDVFKGIPYADKPGVFEKPKRHPGWDGVLKATEFKPRCMQLNLLQSDTRGQEDCLYLNIWVPQGLSVSTGLPVMVWIFGGGYLVGGSMGANFLDNYLYDGEEIANRGKVIVVTLGYRVGTLGFLSSGDASGPGNYGLWDQHAAIAWVNRNIRAFGGDPNNITVFGESAGAASVSFQTLSPHNKGLIRRAISQSGVALCPWAINHNPRAFAEMVAGKVGCPTDDQMMACLKLINAKELTLAGTLSLAGSPSTPIVDNLALSPVIDGDFLPDHPGNLFHNAADIDYLAGVNSMDAHLFTGLDLPAVNKPIANLPLSDVKLLLGSLTKKGEASINSAFAEYTADWGDKPSQETIKK…
bile salt-activated lipase	bsal.2	Salmo salar	complete	106563237	CTTTGGATGACTGTTATGAAGACGCTGGGGATTTTGGTTTCTGCTGCCCTGTTCCTGGGGTCCGCCTCTGCTGCCACTCTTGGAGTGGTGTACACTGAGGGAGGCATGGTGCAGGGGAAGAACATCAATTCTGATGGACTGTTCCGTACCATGGACGTCTTTAAAGGAATCCCCTTCGCTGACAAGCCCGGCAAGTTTGAGAAGCCCAAGCGTCATCCTGGATGGGATGGTGTTCTCAAGGCCACTAAGTTCAAACCGAGGTGTATGCAGCTGAACTTGCTCCAGTCTGACACCCGTGGCCAAGAGGACTGCCTCTACCTGAACATATGGGTCCCTCAGGGCAGCAGCGTCTCCACTGGTCTGCCAGTAATGGTGTGGATCTATGGAGGTGGTTTCCAG…	MTVMKTLGILVSAALFLGSASAATLGVVYTEGGMVQGKNINSDGLFRTMDVFKGIPFADKPGKFEKPKRHPGWDGVLKATKFKPRCMQLNLLQSDTRGQEDCLYLNIWVPQGSSVSTGLPVMVWIYGGGFQVGGSMGANFLDNYLYDGEEIANRGNVIVVTLGYRVGTLGFLSSGDASGPGNYGLWDQHAAIAWVNRNIRAFGGDPNNLTIFGESAGAVSSSFQTLSPHNKGLIRRAISQSGVALCPWAINMNPRAFAEKVAEKVGCPKDDQMMACLKLIDAKVLTLAGTTSMSGSPSTPMVDNLVLSPVIDGDFLPDHPGNLFHNAADIDYLAGVNSMDAHLFTGQDIPNINNPSENVPVSDVKLLLGSLTKKGEAATNNAFAEYTADWGDEPSQKTI…
bile salt-activated lipase	bsal.1	Oncorhynchus mykiss	complete	110523637	TCCTGTATAAAAGGTGTGCTGACAGGTGTCTCTGGATCAGCATGATGAAGACATTGGGTATTTTGGTTGCCTCTGCCCTGTTCCTGGGGTCCGCCTCGGCCGCCACTCTTGGAGTGGTGTACACTGAGGGAGGCATGGTGCAAGGGAAAAAGGTCAATTCTGATGGACTCCTCCGCACCATGGATGTCTTCAAAGGAATCCCCTACGCTGACAAGCCCGGCGTTTTTGAGAAGCCCAAGCGTCACCCTGGATGGGATGGTGTTCTTAAGGCTACAGAGTTCAAGCCGAGGTGCATGCAGCTGAACTTGCTCCAGTCTGACACCCGTGGCCAAGAGGACTGCCTTTTCCTGAACATCTGGGTCCCTCAGGGCCTCAGTGTTTCCACTGGGCTGCCAGTCA…	MMKTLGILVASALFLGSASAATLGVVYTEGGMVQGKKVNSDGLLRTMDVFKGIPYADKPGVFEKPKRHPGWDGVLKATEFKPRCMQLNLLQSDTRGQEDCLFLNIWVPQGLSVSTGLPVMVWIFGGGYLVGGSMGANFLDNYLYDGEEIANRGKVIVVTLGYRVGTLGFLSSGDASGPGNYGLWDQHAAIAWVNRNIRAFGGDPNNITVFGESAGAASVSFQTLSPHNKGLIRRAISQSGVALCPWAINNNPRAFAEMVAGKVGCPIDDHMMACLKLIDAKELTLAGTLSLAGSPSTPIVGNLALSPVIDGDFLPDHPGKLFHNAADIDYLAGVNSMDAHLFTGLDLPAVNKPLANLPLSDVKLLLGSLTKKGEASINSAFAEYTADWGDKPSQETIKK…
bile salt-activated lipase	bsal.2	Oncorhynchus mykiss	complete	110509852	GGCCTCCTCCTGTATAAAAGGTGTGCTGACAGGTGTCTTTGGATGACCGTTATGAAGACACTGGGGATTTTGGTTTCTGCTGCCCTGTTCCTGGGGTCCGCCTCTGCTGCCACTCTTGGAGTGGTGTACACTGAGGGAGGCATGGTGCAGGGGAAGAACATCAATTCTGATGGACTGTTCCGCACCATGGACGTCTTCAAAGGAATTCCCTTTGCTGACAAGCCCGGCAAGTTTGAGAAGCCCAAGCGTCACCCTGGATGGGATGGTGTTCTCAAGGCCACTAAGTTCAAACCGAGGTGTATGCAGCTGAACCTGCTCCAGTCAGACACCCGTGGCCAAGAGGACTGCCTCTACCTGAACATATGGGTCCCTCAGGGCAGCAGCGTCTCCACTGGTCTG…	MTVMKTLGILVSAALFLGSASAATLGVVYTEGGMVQGKNINSDGLFRTMDVFKGIPFADKPGKFEKPKRHPGWDGVLKATKFKPRCMQLNLLQSDTRGQEDCLYLNIWVPQGSSVSTGLPVMVWLYGGGFQVGGSMGANFLDNYLYDGEEIANRGNVIVVTLGYRVGTLGFLSSGDASGPGNYGLWDQHAAIAWVNRNIRAFGGDPNNLTIFGESAGAVSSSFQTLSPHNKGLIRRAISQSGVALCPWAINRNPRAFAENVAEKVGCPKDDQMMACLKLVDANVLTLAGTTALGGSPSTPMVDNLVLSPVIDGDFLPDHPGNLFHNAADIDYLAGVNSMDAHLFAGQDIPNINNPSANVPVSDVKLLLSSLTKKGEAATNNAFTEYTADWGDEPSQKTI…
bile salt-activated lipase	bsal.1	Micropterus salmoides	complete	119914915	ATGTTGTTTGGGGGAGGGGTTTCCTTTATAAGTTTGACCGACAATGAACCTGGTCTTCACAGCGCAGTCATGATGGCAAAGCTTGGGATTTTGGTAGCTGTGGCTGTGTTTCTGGAGACGGTCTCCGCCGCCTCCCTCGGTGTGGTGTACACAGAGGGAGGTATGGTGCAGGGTGAGAATATTCGTCTTGGGTTCCGCCGTCACATGGACGTCTTCAGGGGGATTCCCTTTGCTGACATCCCTGGGAGGTTTGAGAAACCAAAGCGTCACCCTGGCTGGGATGGTGTTCTGAAGGCCACTGAGTACAGGAAGAGATGTCTTCAGTTGAACCTTATCATGAATGACGTCAGAGGCAGTGAGGACTGTCTTTACCTCAACATCTGGGTTCCTCACAGCGGC…	MLFGGGVSFISLTDNEPGLHSAVMMAKLGILVAVAVFLETVSAASLGVVYTEGGMVQGENIRLGFRRHMDVFRGIPFADIPGRFEKPKRHPGWDGVLKATEYRKRCLQLNLIMNDVRGSEDCLYLNIWVPHSGSVSTDLPVMVWIYGGGFLVGGSMGANFLDNYLYSGQEIAERGNVIVVTLGYRVGTLGFLSTGDSSLPGNYGMWDQQHAIAWVHRNIRSFGGDPDNITIFGESAGAASVSMQTLTPHNKGLFKRAISQSGVALCPWAINKNPRRFAEEVALKVNCPTDQTMAACLKMTDPVLLTMAGTLSLSSSADHPLVFNLALSPVIDGDFLPDEPYNLFHNAAEIDYIAGVNDMDGHLFTGLDVPSINSPLVDTPIEDVKRLLAAYTKEKGKAG…
bile salt-activated lipase	bsal.2	Micropterus salmoides	complete	119914736	ATGTTGTTTGGGGGAGGGGTTTCCTTTATAAGTTTGACCGACAATGAACCTGGTCTTCACAGCGCAGTCATGATGGCAAAGCTTGGGATTTTGGTAGCTGTGGCTGTGTTTCTGGAGACGGTCTCCGCCGCCTCCCTCGGTGTGGTGTACACAGAGGGAGGTATGGTGCAGGGTGAGAATATTCGTCTTGGGTTCCGCCGTCACATGGACGTCTTCAGGGGGATTCCCTTTGCTGACATCCCTGGGAGGTTTGAGAAACCAAAGCGTCACCCTGGCTGGGATGGTGTTCTGAAGGCCACTGAGTACAGGAAGAGATGTCTTCAGTTGAACCTTATCATGAATGACGTCAGAGGCAGTGAGGACTGTCTTTACCTCAACATCTGGGTTCCTCACAGCGGC…	MLFGGGVSFISLTDNEPGLHSAVMMAKLGILVAVAVFLETVSAASLGVVYTEGGMVQGENIRLGFRRHMDVFRGIPFADIPGRFEKPKRHPGWDGVLKATEYRKRCLQLNLIMNDVRGSEDCLYLNIWVPHSGSVSTDLPVMVWIYGGGFLVGGSMGANFLDNYLYSGQEIAERGNVIVVTLGYRVGTLGFLSTGDSSLPGNYGMWDQQHAIAWVHRNIRSFGGDPDNITIFGESAGAASVSMQTLTPHNKGLFKRAISQSGVALCPWAINKNPRRFAEEVALKVNCPTDQTMAACLKMTDPVQLTMAGTLSLSSSADHPLVFNLALSPVIDGDFLPDEPYNLFHNAAEIDYIAGVNDMDGHLFTGLDVPSINSPLVDTPIEDVKRLLAAYTKEKGKAG…
bile salt-activated lipase	bsal.3	Micropterus salmoides	complete	119891556	AAGATAGAATCAGATATTTAAGAAAATGTGAGTTGTACACTCACTTTTGTGAGATACTGTCAAATGTTCATTAAAGCTGAGTTTGCTCTCAGCAGCGCTGCAGGAGATAAGAGGTTTCCGACCGTGAACGCAGTATAAGTAGCAGCAGGAGGTCGGTCTGTGAGGCAGAGTGACTGCAGACACACAGGTGAGGATGATGCTGTTGGTGTTTATGTTCGGCTTCTTGCTGAACTCGGCCTCAGCTGCAAAGCTGGGTGTGGTGAAGACGGAGGGGGGGATGGTGAAGGGTAAGAGTCACGGTATGGGTCTGTTCAGGAGCGTCGATGTCTTCAAAGGAATCCCCTTCGCTGACGTCCCTGGAAAGTGGGAGAAACCAAAACCTCATCCTGGATGGAGCGG…	MMLLVFMFGFLLNSASAAKLGVVKTEGGMVKGKSHGMGLFRSVDVFKGIPFADVPGKWEKPKPHPGWSGTLKATKYRDRCLQVTLLQTKTQGSEDCLYLNIFVPQGMKLSTNLPVMVYLFGGAFLLGASNEVEILGDSLYDGREMADRGDVIIVTVNYRVGTMGFLSTGDARLPGNYGLWDQHAAISWVRRNIQAFGGNPDNITIFGQSAGAASVSYQMLSPYSKGLFRRAITQSGVALSPWALQKNPLALTKKIARKVGCWRSNVDEMVACLKISDPVGLTMAGKIDVLLILGKGVVMDLLEFSPVVDGDFIPDEPSKLFHNAAQFDYLAGVNSMDGHFFAGVDVPNINIKNVTTVKQVKGLLAGLTKEKGKAAIESAYSVYSSNWGVAPEQAVVKKT…
bile salt-activated lipase	bsal.1	Lates calcarifer	complete	108894810	GCAACAGACAGGTGAACAGGTGACAATGCTGCTGGTGGTGGTTCTGTTTGGCATCTGGCTGAACTCGGCCTCAGCTGCAAAGCTGGGGGTGGTGCAGACAGAGGGGGGGCAGGTGGAGGGGAAGAGCCACAGGATGGGACTCTTCAGGAGCGTCGATGTCTTCAAAGGAATCCCCTTCGCTGATGTCCCCGGAAAGTGGGAGAAACCAAAACCTCATCCCGGATGGAGCGGGATCCTGAAGGCCACAAAGTACCGGGATCGCTGCCTGCAGGTGACTCTGCTGCAGACCAAAACCCAGGGCAGTGAGGACTGTCTCTACCTGAACATCTTTGTTCCACAGGGACGATCACTGTCGACCAACCTCCCGGTGATGGTGTACCTGTTCGGCGGCGCTTTCCT…	MLLVVVLFGIWLNSASAAKLGVVQTEGGQVEGKSHRMGLFRSVDVFKGIPFADVPGKWEKPKPHPGWSGILKATKYRDRCLQVTLLQTKTQGSEDCLYLNIFVPQGRSLSTNLPVMVYLFGGAFLLGASNDVAILGDSLYDGKEMADRGGVIVITVNYRVGTLGFLSTGDARLPGNYGLWDQHAAISWVRRNIEAFGGNPDNMTIFGQSAGAASVSYQMLSPYNKGLFRRAITQCGVALSPWALQKKPMALTKKIARKVGCSRTDVDEMITCLKMSDPVGLTMAGKIDVLLILGKGVVMDLLEFAPVVDGDFIPDEPSKLFHNAAQFDYMAGVNSMDGHIFAGVDVPSINQKNGNTTVDDVKGLLVGLTKEKGNAAVSSAYSVYSAHWGSAPEPAVVKK…
bile salt-activated lipase	bsal.2	Lates calcarifer	complete	108894436	AGGAGTCCCCTCTATATAAGTCTGACCAACAATCAACCTGGTTCTCACAGTCTGGTCATGATGCTGAAGGTGGGGGTTTTGGTTGCTGTTGCCGTGTTTCTGGAGACGGTCTCCGGGACCTCTCTCGGGGTGGTGTACACAGAGGGAGGGATGGTGCAGGGCGAGAACATTCGTCTCGGCTTCCGTCGTCACATGGACATCTTCAAGGGGATTCCTTTTGCTGACATCCCTGGAAGGTTTGAGAAACCAAAGCGTCATCCTGGCTGGGATGGTGTCCTGAAGGCCACTGAGTACAGAAAGAGATGCCTTCAGGTGAACCTTATCATGACTGACACCAGAGGTAGTGAGGACTGTCTCTACCTTAACATTTGGGTTCCTCATGGTCGCTCAGTGTCCACT…	MMLKVGVLVAVAVFLETVSGTSLGVVYTEGGMVQGENIRLGFRRHMDIFKGIPFADIPGRFEKPKRHPGWDGVLKATEYRKRCLQVNLIMTDTRGSEDCLYLNIWVPHGRSVSTGLPVMVWIYGGGFLAGGSMGANFLDNYLYSGQEIADRGNVIVVTLGYRVGTLGFLSTGDSSLPGNYGLWDQHTAIAWVHRNIRSFGGDPDNITIFGESAGGASVSFQTLTPHNRGLIKRAISQSGVALCPWGVIKNPRRIAEEVALKVNCPTDDKMAACLKMTDPVLLTMAGTLSLSSSPDNPLVNNLVLSAVIDGDFLPDEPTNLFHNAADIDYIAGVNDMDGHIFTGLDIPSINAPLVDTPIEDMKRLLASYTKDKGKAGLDNAYSTYTSSWESNPSKETVKR…
bile salt-activated lipase	bsal.3	Lates calcarifer	complete	108894421	ATGGAGAAACTGAAGATTTTGTTGGCTGTTGTCCTGTCCCTGGGAACAGCCTCAGCAGCCTCTCTGGGTGTGGTGCAGACAGAAGGTGGCAGCGTTCGGGGACAAAATATCCCCCTCGGTCTTTTCCGCTCTGTGGATGTTTTCAAAGGAATTCCCTTTGCTGCCAAACCTGGAACCTTCGAGAAACCCAAACCTCACCCTGGCTGGGACGGTGTACTAAAGGCAACAAAGTTTGCCAATAGATGTCTCCAGATCAGCATGCTCCAGACTTCGACTTTTGGTAGTGAAGACTGCCTCTACCTCAACATCTGGGTTCCTCATGGCCGCCATGTGTCATCAAACCTGCCAGTGATGATTTGGTTTTACGGAGGGGGCTTCATGGTCGGTGGCTCTATGGGG…	MEKLKILLAVVLSLGTASAASLGVVQTEGGSVRGQNIPLGLFRSVDVFKGIPFAAKPGTFEKPKPHPGWDGVLKATKFANRCLQISMLQTSTFGSEDCLYLNIWVPHGRHVSSNLPVMIWFYGGGFMVGGSMGPNFLNNYLYSGQEIADRGNVIVVSVGYRVGTLGFLSTGDSTLPGNYGLWDQHAAIAWVHRNIRSFGGDPENITLFGESAGGASVSFQTLTPHNKGLFKRAISQSGVAFCPWAFSRNPRKVAEEVAVKVGCPTDDRMVACLKSTDAGTLTMASPRIQQGSPDYPGVKNLLLSPVVDGDFLPDQPENLFHNTADIDYLVGVNDSDGHLFTSQDIPSLGNKNEETPVEDVKRLLAAYTKEKGQAGLEIAFAEYSSNWGVNPSQDTIKKT…
bile salt-activated lipase	bsal	Siniperca chuatsi	complete	SC7-LG13_17223	ATGATGGCGAAGCTGGGGATTTTGGTAGCTGTCGCCGTGTTTCTGGAGACGGTCTCTGC GGCCACTCTCGGTGTGGTGTACACAGAGGGAGGTATGGTGCAGGGACAGA ACATTCGTCTAGGGTTCCGCCGTCATATGGATGTCTTCAAAGGGATCCCC TTTGCTGCCATCCCTGGAAGGTTTGAGAAACCAAAGAGTCACCCTGGGTG GGACGGTATTCTACAGGCCACTGAGTTCAGGAAGAGATGCCTTCAGGTGA ACCTTATCATGACTGACACCAGAGGCAGTGAGGACTGTCTTTACCTCAAC ATCTGGGTTCCTCATGGCCGCTCAGTGTCCACTGATATGCCAGTCATGGT CTGGATCTACGGAGGAGGCTTCCTTGCAGGAGG…	MMAKLGILVAVAVFLETVSAATLGVVYTEGGMVQGQNIRLGFRRHMDVFK GIPFAAIPGRFEKPKSHPGWDGILQATEFRKRCLQVNLIMTDTRGSEDCL YLNIWVPHGRSVSTDMPVMVWIYGGGFLAGGSMGANFLDNYLYSGQEIAD RGNVIVVTLGYRVGTLGFLSTGDSSLPGNYGLWDQHAAIAWVHRNIRSFG GDPDKITVFGESAGGASVSFQTLTPHNKGLFKRAISQSGVALCPWAVNKN PRRFAEEVALKVNCPTDQTMAACLKMTDPALLTLAGSLSLSSSPDHPLVY NLALSPVIDGDFLPDEPYNLFHNAADIDYIAGVNDMDGHLFTGLDVPSIN SPLVDTAIEDMKRLLAAYTKEKGKAGLDNAYSTYTSTWGSNP…
bile salt-activated lipase	bsal.2	Siniperca chuatsi	complete	SC7-UN_52_31480	ATGATGCTGCTGCTGCTGTTTGGCGTCTGGCTGAACTCAGCCTCAGCTGCCAACCTGGGC GTGGTGCAGACGGAGGGGGGGCAGGTGGAGGGTCAGAGTCACAGGATGGG TCTGTTCAGCACCGTCGACGTCTTTAAAGGAATCCCCTTCGCTGACGTCC CCGGAAAGTGGGAGAAACCAAAACCTCATCCTGGATGGAGCGGAATCCTG AAGGCGACTAAATATCGAGATCGCTGCCTGCAGGTGACGCTGCTGCAGAC AAAAACCCAGGGCAGCGATGACTGTCTCTACCTGAACATCTTCGTTCCAC AGGGACGAAAGTTGTCCACCAACCTCCCGGTGATGGTGTATCTGTTCGGA GGAGCCTTCCTGTTGGGGGCGTCCAACGACGT…	MMLLLLFGVWLNSASAANLGVVQTEGGQVEGQSHRMGLFSTVDVFKGIPF ADVPGKWEKPKPHPGWSGILKATKYRDRCLQVTLLQTKTQGSDDCLYLNI FVPQGRKLSTNLPVMVYLFGGAFLLGASNDVAVLGNSLYDGKEMADRGGV IVVTVNYRVGTMGFLSTGDGRLPGNYGLWDQHAAISWVRRNIRAFGGNPD NVTIFGQSAGAASVSFQMLSPYSKGLFRRAISQGGVALSPWALQKNPMAL TKKIARKVGCSRKDVDVMLTCLKMSDPVGLTLAGKINVLLLLGKGVVMDL LQLAPVIDGDFIPDEPSQLFHNTAHFDYLAGVNSMDGHFFAGVDVPSINK KNVTSVEQVEGLLAGLTKEKGNAAVSSAFGAYSSHWGSAPEQ…
bile salt-activated lipase	bsal.1	Dicentrarchus labrax	complete	DLAgn_00086940	ATGGGTAAGCTGGGGATTTTGGTAGCTGTTGCTGTGTTTCTGGAGACGGTCTCTGCGACCTCCCTAGGGACGGTGTACACAGAGGGAGGTATGGTACAGGGCGAGAACATTCGTCTTGGCTTCCGCCGTCACATGGACATCTTCAAGGGGATTCCCTTTGCTGACATCCCTGGAAGGTTTGAGAAACCAAAACGTCACCCTGGCTGGGACGGCGTCCTGAAGACCACTGAGTACAGGCCGAGATGCATGCAGGTGAACCTTATCATGACTGACACCAGAGGCAGTGAGGACTGTCTTTACCTTAACATCTGGGTTCCTCACGGCCGCTCAGTGTCCACAGGTCTGCCGGTCATGGTCTGGATCTATGGAGGAGGCTTCCTGGCTGGAGGTTCAATGGGT…	MGKLGILVAVAVFLETVSATSLGTVYTEGGMVQGENIRLGFRRHMDIFKGIPFADIPGRFEKPKRHPGWDGVLKTTEYRPRCMQVNLIMTDTRGSEDCLYLNIWVPHGRSVSTGLPVMVWIYGGGFLAGGSMGANFLDNYLYSGQEIADRGDVIVVTLGYRVGTLGFLSTGDSGLPGNYGLWDQHTAIAWVHRNIRSFGGDPDNIIIFGESAGGASVSFQTLSPHNKGLIKRAITQSGVALCPWALYKNPQQVAEEVAVKVGCPTDDRMVACLKSTDAVTLTMAVPSRPQGSPDHPGVENMLLSAVVDGDFLPDQPANLFHNAADIDYLAGVNDMDGHVFTSMDIPSLGNKNEETPVEDVKRLLAAYTKEKGQAGLEIAFAEYSSDWGSAPSQNTIKRT…
bile salt-activated lipase	bsal.2	Dicentrarchus labrax	complete	DLAgn_00243070	ATGGACTGTGTGTGTGTGTGTGTGTGTGTGTGTGTGTGTGTGTGTGTGTGTGTGTGTGTGTGTGTGTGTGAGTTATACAGTAATGTGAGGATAAAGGTACAGTTTATAACGGTGATGATTACACAAACAGGACTGTTCACTGTGGCAGAGGTACCAAATCCGATCCCCGCCCTGGCGACGCGACGCGGTTGGAGCGCACTGAGGACATGTTTGTTGATTCCAGGAATCCTGAAGGCGATTAAATATCGGGATCGCTGCCTGCAGGTGACGCTGCTGCAGACAAAAACCCAGGGCAGCGAGGACTGTCTGTACCTGAACATCTTCGTTCCACAGGGACGGAAATTGTCCTCCAACCTGCCGGTGATGGTGTACCTGTTCGGAGGAGCCTTCCTGTTGGGG…	MDCVCVCVCVCVCVCVCVCVCVCELYSNVRIKVQFITVMITQTGLFTVAEVPNPIPALATRRGWSALRTCLLIPGILKAIKYRDRCLQVTLLQTKTQGSEDCLYLNIFVPQGRKLSSNLPVMVYLFGGAFLLGASNDVAILGDSLYDGKEMAERGNVIIVTVNYRVGTLGFLSSGDARLPGNYGLWDQHAAISWVRRNIEAFGGNPDNITIFGQSAGAASVSFQMLSPYSKGLFRRAISQCGVALSPWALQNNPMALTKKVARRVGCWRTNIDLMITCLKMSDPVGLTMAGKIDVLLILGKGVVMDLLEFSPVVDGDFIPDEPSKLFHNAAQFDYLAGVNSMDGHFFAGVDVPNINQKNATTVAQVRGLLAGLTKEKGNAAIDSAYSTYTSHWGSAPEQ…
bile salt-activated lipase	bsal.1	Takifugu rubripes	complete	101064502	CAAACTCCTTCCTCCATCCTTCATACTTTTTGGCTTTGATCTGTTCTTTCATGTCTTCTGAACTTTCAGCATTGAAAATGATTCATGAAGTTTGATGGACTCACGGGGAACCTGAAAGACACGCCTCCAGGTTCCCCTGGCTCAGCATAAAAACAGCAGGAGGGGAGAAAGGGCACACACGCAGGTGAGCAGGCAGACAGGTAATGAAGATGCTATTGGTGGTTTTGGTGACATTATGGTTGGATGCAGCAACATCAGCAAAGCTGGGTGTGGTGCAGACAGAGGCGGGGCTGGTGGAGGGGAGGACCCACAGGATGGGCTTGTTCAGGACTGTTGAAGTCTTCAAAGGCGTCCCCTTTGCTGATGTCCCCAGAAGGTGGGAGAAACCAAAAGCTCACC…	MKMLLVVLVTLWLDAATSAKLGVVQTEAGLVEGRTHRMGLFRTVEVFKGVPFADVPRRWEKPKAHPGWSGILKATKAQDRCLQVNLLQTKTRGSEDCLYLNIFVPHGGQVSTNLPVMVYLFGGAFLLGASNDVAVLGDSLYDGKEMADRGGVIVVTVNYRVGTLGFLSTGDARLPGNYGLWDQHAAISWVRRNIRAFGGNPDNITIFGQSAGAASVSYQMLSPYSRGLFRRAISQCGVALSPWALQKNPMALTKKIARKVGCWRSNEDEMLTCLKMSDPSGLTMAGKIDVLLLLGKGVVMDLLELAPVVDGDFIPDNPSRLFHNAARFDYMAGVNSMDGHFFAGVDVPNINTRNETTVSQVRGLLAGLTKEKGSAAVDSAFGVYSAHWGSAPEQAMVKK…
bile salt-activated lipase	bsal.4	Takifugu rubripes	complete	101069939	TGTGCCTGTGTGTGTGTGTGTTCTGCTCCTTCAGAGGCAGGTCTTGTGTATAAAAGCACCTGGGAGGTATTTGTGGCTTTCTGTGCAGCCATGGAGAAACAGAAGAGTCTTCTTGTTCTTGCCTTGTTTGTGACGACGGCCTCAGCTGCCTCTCTGGGTCTTGTTCAGACGGAAGGTGGTCGTGTTCAGGGGCAGAATATCCCTCTTGATGTGGTCCGCTCCGTTGATGTTTTCAAAGGAATCCCCTTTGCTGCCAAGCCTGGGCTTTTTGAAAAACCCAAACCTCACCCTGGCTGGGATGGGATACTGCAGGCGACGAGGTTTGCTGAGCAGTGTCTCCAGATTAATGATCTACAGACCACGAGTCTGGGGAGCGAAGACTGCCTCCACCTCAACATC…	MEKQKSLLVLALFVTTASAASLGLVQTEGGRVQGQNIPLDVVRSVDVFKGIPFAAKPGLFEKPKPHPGWDGILQATRFAEQCLQINDLQTTSLGSEDCLHLNIWVPQGKHVSSNLPVMIWIYGGGFMSGSSTGPGFLGNYLYSGQEIADKGDVIVVSFGYRVGVLGFLSTGDSRLPGNYGLWDQHAAIAWVHRNIRLFGGDPDNITIFGESAGGASVSFQTLSPHNKGLVRRAISQSGDALSPWAVNEDPRTMAERVALKAGCPVDERMVACLRSSDARNLTMSTPYIPDGTPDYPGIKHVLLTPVVDGDFLPDEPVNLFHNTAEIDYLAGVNDMDGFSFTSEDIHSLKNKTEKTPVDEVIRLLAAYTKDTGPEGFQVASDEYFSKWGASPSQETVQRT…
bile salt-activated lipase	bsal.3	Takifugu rubripes	complete	101070169	GATTCCAGTCTGCACATTGCTCAGGTGTTATTGGAGAGGAAGGGGGATCCACTATAAAAGCCTCATCCACAATCAACCGGCTTCTCAGATCGGCCACAATGGCAATGTTTGGGATTGTGGTGGCTGTTGCCGTCTTTCTGGAGACAGTCTCTGCCACCTCTCTTGGGGTTGTGTACACCGAGGGTGGCATGGTGGAGGGGGATAACATCCGCCTCGGGTTCCGCCGACACATGGACATTTTCAAGGGCATTCCCTTTGCCGACATGCCTGGAAGGTTTGAGAAACCAAAGCGTCACCCTGGCTGGGACGGTGTTCTCAAAGCCAAGGAATATAGAAATAGATGCCTCCAGGTCAATTTTCGAATGACCGACACCAGAGGGAGTGAGGACTGTCTTTACC…	MAMFGIVVAVAVFLETVSATSLGVVYTEGGMVEGDNIRLGFRRHMDIFKGIPFADMPGRFEKPKRHPGWDGVLKAKEYRNRCLQVNFRMTDTRGSEDCLYLNIWVPHGSSVSTDLPVMLWIYGGGFMIGGSMGGKFLDDYLFSGQEIAERGEVIVVTVGYRVGTLGFLSTGDSSLPGNYGLWDQQAAIAWVHRNIRSFGGDPDNITLFGESAGGASVSFQTLTPHNKGTIRRAISQSGVALCPWAVNRNPRRFAEEVALKVNCPTDEKMAACLKMTDPELLTLAGSLNKSRSPDNPLVSNLVLSPVIDGDFLPDEPYNLFHNAADIDYIAGVNDMDGHLFTTFDIPSINSQLVDTPVDEMKRLLRSYTKEKGAEAAEIGFSTYTLNWGSNPNRETIKKT…
bile salt-activated lipase	bsal.2	Takifugu rubripes	complete	115250139	ATTCCAGTCTGCACAGTGCTCAGGTGTTATTGGAGAGGAAGGGGGATCCACTATAAAAGCCTCATCCACAATCAACCGGCTTCTCAGATCGGTCACAATGGCAATGTTTGGGATTGTGGTGGCTGTTGCCGTCTTTCTGGAGACAGTCTCTGCCACCTCTCTTGGGGTTGTGTACACCGAGGGTGGCATGGTGGAGGGGGATAACATCCGCCTCGGGTTCCGCCGACACATGGACATTTTCAAGGGCATTCCCTTTGCCGACATGCCTGGAAGGTTTGAGAAACCAAAGCGTCACCCTGGCTGGGACGGTGTTCTCAAAGCCAAGGAATATAGAAATAGATGCCTCCAGGTCAATCTTCCAATGACTGACACCAGAGGGAGTGAGGACTGTCTTTACCT…	MAMFGIVVAVAVFLETVSATSLGVVYTEGGMVEGDNIRLGFRRHMDIFKGIPFADMPGRFEKPKRHPGWDGVLKAKEYRNRCLQVNLPMTDTRGSEDCLYLNIWVPHGSSVSTGLPVMLWIYGGGFLAGGSMGANFLDNYLYSGQEIAERGEVIVVTVGYRVGTLGFLSTGDSSLPGNYGLWDQQAAIAWVHRNIRSFGGDPDNITLFGESAGGASVSFQTLTPHNKGTIRRAISQSGVALCPWAVNRNPRRFAEEVALKVNCPTDEKMAACLKMTDPELLTLAGSLKMSGSPDNPLVSNLVLSPVIDGDFLPDEPYNLFHNAADIDYIAGVNDMDGHLFTAFDIPSINSQLVDTPVDEMKRLLRSYTKEKGAEAAEIGFSTYTLSWGSNPNRETIKTT…
bile salt-activated lipase	bsal.3	Paralichthys olivaceus	complete	109640304	ATGGAGAAAGTGAAGATTCTGTTGGCAGTTGTTCTGTCCCTGGGAACGGCCTCTGCAGCCTCTCTGGGGGTCGTGCAGACAGAGGGTGGCAGCGTTCAGGGAAAAAATATTCCCCTCCGTCTTTTCCGCTCTGTTGACGTTTTCAAGGGAATTCCCTTTGCTGCCAAACCTGGAACCTTTGAGAAGCCCAACCCTCACCCAGGCTGGGACGGTGTTCTGAAGGCAACTAAGTTTGCCGACAGATGTCTCCAGATCAGCATGCTCCAGACTTCGAGTTTCGGTAGTGAGGACTGTCTGTACCTCAACATCTGGGTTCCTCATGGCAGACAGGTGTCATCCAACCTCCCAGTGATGATTTGGTTTTATGGAGGTGGCTTCATGGTCGGTGGCTCAATGGGG…	MEKVKILLAVVLSLGTASAASLGVVQTEGGSVQGKNIPLRLFRSVDVFKGIPFAAKPGTFEKPNPHPGWDGVLKATKFADRCLQISMLQTSSFGSEDCLYLNIWVPHGRQVSSNLPVMIWFYGGGFMVGGSMGPNFLNNYLYSGQEIADKGDVIVVSVGYRVGTLGFLSTGDSNLPGNYGLWDQHAAIAWVHRNIRSFGGDPDNVTIFGESAGGASVNFQMLSPHNKGLFNRAISQSGVALCPWALNRNPRKITEEVAVKVGCPTDDRMVECLKSTDAATLCMASPLIQPGSPDHPGVENLLLSPVVDGDFLPDQPSNLFQNAADIDYLAGVNNMDGHLFTSNDIPSLGNKNQDTPVEDVRRLLAAYTKEKGQAGLDVAFSEYSSNWGSDPSQETIKRT…
bile salt-activated lipase	bsal.2	Paralichthys olivaceus	complete	109640309	ACCTTTATAAAAGTCCAGCCTGAAAACCAACCTGGTGATCACAGTCACGATGGCGAGGCTGGGGCTTTTGGTCGCTTTTGCTGTGTTCCTGGAGGTGGTCTCTGGGGCCTCTCTTGGGGTAGTGAACACGGAGGGGGGGATGGTGCAGGGCGAGAACATTCGTCTTGGGTTACGTCGTCACATGGACGTCTTCAGAGGGGTTCCTTTTGCTGACATCCCTGGAAGGTTTGAGAAGCCAAAGCGTCACCCTGGCTGGGACGGTATCTTAAAGGCCACTGAGTTCAGAAAGAAATGCCTTCAGTTAAAATTCTATATGACCCATACCAGAGGGAGTGAGGACTGTCTTTACTTAAACATCTGGGTTCCCCATGGCAGCACAGTCTCCACAGATCTGCCCGT…	MARLGLLVAFAVFLEVVSGASLGVVNTEGGMVQGENIRLGLRRHMDVFRGVPFADIPGRFEKPKRHPGWDGILKATEFRKKCLQLKFYMTHTRGSEDCLYLNIWVPHGSTVSTDLPVMVWIYGGGFLTGSSMGSKIITTYLYSGQEMADRGNVIVVTLGYRVGTLGFLSTGDSSLPGNYGLWDQQAAIAWVHRNIRSFGGDPDSPIVENLLLSPVIDGDFLPDAPHNLFHNAADIDYIAGINDMDGHLFTSLDVPSINLPLVGTSVDVVKRLLASYTKDKGQAGSDIAFSTYNSTWGSNPSRETIKRTVVEIGTDYIFLVPTQAALYLHAANATTGRTYSYLFSQPNRMGGIGRPYPSWMGADHADDLQYMFGKPFTTPLAYWPRHRDVSGYMIAYWTN…
bile salt-activated lipase	bsal.1	Paralichthys olivaceus	complete	109640303	ATGATGGCGAGGCTGGGGCTTTTGGTCGCTTTTGCTGTGTTCCTGGAGGTGGTCTCTGGGGCCTCTCTTGGGGTAGTGTACACGGAGGGGGGGATGGTGCAGGGCGAGAACATTCGTCTTGGGTTCCGTCGTCACATGGACGTCTTCAGAGGGGTTCCCTTTGCTGACATCCCTGGAAGGTTTGAGAAGCCAAAGCGTCACCCTGGCTGGGACGGTGTCTTGAAGGCCACTGAGTTCAGAAAGAGATGCCTTCAGGTGAACCTCATCATGACCGATACCAGAGGGAGTGAGGACTGTCTTTACCTTAACATCTGGGTTCCCCATGGCCGCTCAGTCTCCACAGATCTGCCCGTCATGGTGTGGATCTATGGAGGAGGCTTCCTGGCCGGAGGCTCGATG…	MMARLGLLVAFAVFLEVVSGASLGVVYTEGGMVQGENIRLGFRRHMDVFRGVPFADIPGRFEKPKRHPGWDGVLKATEFRKRCLQVNLIMTDTRGSEDCLYLNIWVPHGRSVSTDLPVMVWIYGGGFLAGGSMGANFLNNYLYSGQEIADRGNVIVVTLGYRVGTLGFLSTGDSSLPGNYGLWDQQAAIAWVHRNIRSFGGDPDNVTVFGESAGAASVSFQTLTPHNKGLFKRAISQSGVALCPWAINKNPRKFAEEVALKVNCPTGENMAACLKMTDPALLTLAGSLSLSSSPDSPVVGNLLLSPVIDGDFLPDAPHNLFHNAADIDYIAGINDMDGHLFTGLDVPSINSPLVDTSVDDVKRLLASYTKDKGKAGFDNAYSTYTSTWGSNPSRETIKR…
bile salt-activated lipase	bsal	Tachysurus fulvidraco	complete	113646466	TTGCTGTGCAGAGATAGGAGCAGATAAGTTTAAATATAAAACCATCCTTGGTCGTACTGCTGTGTCTAGTGAATAGAGATGGCTGTGTTGGGAATTTTAGCGGTTTTGGGTTTTTTTCTGAGCGCTGTAAATGCATCTTCGCTTGGAGCTGTATACACAGAAGGAGGGTTGGTTGAGGGAAAGAATAAGAACCTTGGACTCTTCCGCTCTATGGACGTCTTTAAGGGGATCCCATTCGCCGCACAGCCCGTCCGATTCCAGAAACCGACTCCTCACCCTGGCTGGAGTGGGGTTTTGAAAGCCAATGACTTTCCTAAGAGGTGCCTGCAACTGAACCTACTTCAGAGTGGAACCCGTGGCAGCGAGGACTGCCTTTACCTCAACATCTGGGTCCCACAA…	MAVLGILAVLGFFLSAVNASSLGAVYTEGGLVEGKNKNLGLFRSMDVFKGIPFAAQPVRFQKPTPHPGWSGVLKANDFPKRCLQLNLLQSGTRGSEDCLYLNIWVPQGRSISTGLPVMVYLFGGGYLVGGSSGANFLDNYLYSGEEIADRGNVIVVTVNYRVGALGFLSTGDSELPGNYGLWDQHAAIAWVHRNIKAFGGDPNNITVFGESAGAASVSFQMLTPHNKGLIRRAISQSGVALCPWAVNRNPRAFAEEVAKKVGCPTDQSMAACLKMTDPVELTAAGTLNLKGSATNPIVKNLALAPVIDGDFLPDDPSTLFGNAADIDYIAGVNNMDGHLFTGFDVPSVNQPLQPTPVEDVQALLTALTSDKGPEASAAAYNQYTASWGSKPGKDDIKKT…
bile salt-activated lipase	bsal	Ictalurus punctatus	complete	108279340	GACAGAAGAACCATCCGTGGTTTTACTGCTAGGTCCAGTGAATAAAGATGGTTGGGTTGGGAATTTTAGCAGTTTTGGGGCTCTTTATGAGCGCTGCAAATGCATCTTCGCTGGGAGTTGTGTACACAGAAGGAGGGTTGGTTGAGGGGAAGAATCATTTCGTAGGACTCTTCCGCTACATGGACGTCTTTAAAGGTGTCCCATTCGCCGCACAACCGGGACGATTCCAGAAGCCGATTCCTCACCGTGGCTGGAACGGTGTTTTGAAGGCCAATGACTTTCCTAAGAGGTGCCTGCAACTGGACCTGATTCAGAGTGGAACTCGTGGGAGCGAGGACTGCCTGTACCTCAACATCTGGGTCCCACAAGGCCGTTCAATTTCAACTGGCCTCCCTGTCA…	MVGLGILAVLGLFMSAANASSLGVVYTEGGLVEGKNHFVGLFRYMDVFKGVPFAAQPGRFQKPIPHRGWNGVLKANDFPKRCLQLDLIQSGTRGSEDCLYLNIWVPQGRSISTGLPVMVYFFGGGYLVGGSQGANFLDNYLYSGEEIADRGNVMVVTVNYRVGALGFLSTGDSDLPGNYGLWDQQAAIAWVHRNIKAFGGDPNNITIFGESAGAASVSFQMLTPHNKGLIRRAISQSGVALCPWAVNRNPRAYAEEVAKKVGCPTDQSMAACLKMTDPVKLTLAGTLNLKGSATNPIVKNLALSPVIDGDFLPAAPSTLFSNAADIDYIAGVNDMDGHIFTGFDIASINQPLQPTPIEDVKALLTALTSDKGLEASTAAYDQYTANWGSKPGKDDIKKT…
bile salt-activated lipase	bsal.2	Danio rerio	complete	565117	AGTGTCACACTTGCAGTCACCATCTGCTGATGATGATGATGCTGGGAGTTTTCATCTCTGCCGCCCTGTTCCTAGGGACAGCACAAGGAGCTTCTTTGGGAGCTGTGCTCACTGAAGGAGGGATGGTGCAGGGAAAGAGTCATAGTGTTGGTCTTCTCCGCTACATGGATGTCTTTAAGGGTATCCCCTTTGCCGCTCCACCTGGCAGACTGCAGAAGCCGGTTCCTCACCCTGGCTGGGAAGGTGTCCTGAAAGCCACTGAATATAGTAAGAGGTGTATTCAGCTCAATCTCCTTCAAACGGATACCATGGGCAGTGAAGACTGTCTGTACCTGAACATATGGGTCCCTCAAGGCAAAACTGTTTCCTACAACTTGCCTGTTATGGTGTTCATCTATG…	MMMMLGVFISAALFLGTAQGASLGAVLTEGGMVQGKSHSVGLLRYMDVFKGIPFAAPPGRLQKPVPHPGWEGVLKATEYSKRCIQLNLLQTDTMGSEDCLYLNIWVPQGKTVSYNLPVMVFIYGGGFLLGGGQGANFLDNYLYDGEEIADRGNVIVVTFNYRVGSMGFLSTGDADAPGNYGLWDQHAAISWVHRNIKAFGGNPDNITIFGESAGSTSVNFQIISPKNKGLIRRAISQSGVALCPWAINRNPRKFAEEIAKKVGCPTDSGMVACLRRTDPKAVTLAGKVRLATSATEPIVHNLYLSPVIDGDFIPDEPDTLFGNAADIDYIAGVNDMDGHIFATLDIPSINNALATTTEEEVQALATALSKDRGQDAGIATFQEYTVNWGSKPNKEDIKK…
bile salt-activated lipase	bsal	Danio rerio	complete	322481	ACAATCGCAGCCACTGTCTGATGATGATGGCGATGCTGGGAGTTTTCATCTCTGCCGTCCTGTTCCTGGGCACAGCACAGGGAGCTTCTTTGGGAGCTGTGCTCACTGAAGGAGGGATGGTGCAGGGAAAGAGTCGTAGTGTTGGTCTCTTTCGTTACATGGACACATTTAAGGGAATCCCCTTCGCCGCTCCACCCAAAAGATTTGAGAAGCCAGTTGCTCACCCAGGCTGGGAAGGTGTCCTGAAAACAACTGACTACAGAAAGAGGTGTCTGCAGCTCAATCTTCTTGCTACTGATGTTATCGGCAGTGAAGACTGTCTTTATCTAAACATCTGGGTCCCTCAGGGTAGAACCGTTTCCTCCAACTTGCCTGTTATGGTGTTCATCTATGGCGGTG…	MAMLGVFISAVLFLGTAQGASLGAVLTEGGMVQGKSRSVGLFRYMDTFKGIPFAAPPKRFEKPVAHPGWEGVLKTTDYRKRCLQLNLLATDVIGSEDCLYLNIWVPQGRTVSSNLPVMVFIYGGAFLLGGGQGANFLDNYLYDGEEMADRGNVIVVTFNYRVGALGFMSTGDDGIPGNYGLWDQHAAISWVHRNIKAFGGNPDNITLFGESAGAASVNFQIITPKNKGMIRRAISQSGVALCPWAISRNPRQFAEEIATKVGCPIDSGMADCLKRADPKAVTLAGKLKLTSSPDAPIVHNLYLSPVIDGDFIPDEPETLFGNAADIDYIAGVNDMDAHIFATIDIPSINNALTTTPVEEVQALATALSRDRGQDAGIATFQEYTVNWGDKPNKEKVKQT…
bile salt-activated lipase	bsal.1	Oryzias latipes	complete	101174676	ACACATGGTGTGATGAAGATGATGCTGGTGGTTCTGTTGGCCGTCTGTCTGAACTCAGCTTTGGCTGCAAAGCTGGGTGTGGTGCAGACCGAGGGCGGCCTGGTGGAAGGAGAGAGCATCAGAATGAGTCTTTTCAGGACTGTTGACGTCTTCAAAGGTGTTCCCTTCGCTGATGTCCCGGGAAAGTGGGAGAAACCCAAACCCCACCCGGGGTGGGACGGGGTCCTGAGGGCTACAAAGTATCGAGATCGATGCTTGCAGGTGACGCTGCTGCAGACAAAAACCCACGGCAGCGAGAATTGCCTTTATCTGAACATCTTTGTTCCCCAGGGGCTATCCTTGTCCACCAACCTTCCAGTGATGGTCTATCTGTTTGGAGGAGCATTTCTGCTGGGGGCG…	MKMMLVVLLAVCLNSALAAKLGVVQTEGGLVEGESIRMSLFRTVDVFKGVPFADVPGKWEKPKPHPGWDGVLRATKYRDRCLQVTLLQTKTHGSENCLYLNIFVPQGLSLSTNLPVMVYLFGGAFLLGASNDVAILGDSLYDGKELADRGDVIVVTVNYRVGTLGFLSTGDDRLPGNYGLWDQHAAISWIRRNIAAFGGHPDNLTIFGQSAGAASVSYQMISPYSKGLFRRAISQCGVALSPWALQRNPLKVTKKIARKVGCSNTNVDEMIACLKGSNPVDLTLAGKIDVLLILGKAGVVMDLLQLAPVIDGDFIPNEPSELFHNAAQFDYLAGINSMDGHFFAGVDVPSINLGNANTTADHVKGLLAGLTKEKGDAAIPSAFSVYSTHWGSFPPPDVV…
bile salt-activated lipase	bsal.2	Oryzias latipes	complete	101172670	TCAGAGGTGGAGTCTTCTTTATAAAGTCAGCTTATCGTCCATCCGGACTTCCAGTAGGATCCTGATGGCCATGCTTGGGATTTTGGCTGCTGTTGCCGTGTTTTTGCAGACGGTCTCTGCTGCCTCTCTCGGTGTCGTGAACACTGAGGGAGGGATGGTGGAGGGCAAAACCATCCGCCTGGGGTTACTCCGTACTATGGACGTCTTCAGGGGTGTCCCCTTCGCTGCTGTTCCCGGACGGTTTGAAAAGCCGAAGCCTCACCCTGGATGGGACGGTGTTATGAAGGCCACTGCGTTCAAGAGCAGGTGTCTTCAGCTGGACATTACCTTGACTAACACCCTGGGTAGTGAGGACTGTCTGTACCTCAACATCTGGGTTCCTCATGGCTCCTCAGTATC…	MAMLGILAAVAVFLQTVSAASLGVVNTEGGMVEGKTIRLGLLRTMDVFRGVPFAAVPGRFEKPKPHPGWDGVMKATAFKSRCLQLDITLTNTLGSEDCLYLNIWVPHGSSVSTNLPVMVWIYGGGFLAGASMGANFLDNYLYDGQELADRGNVIVVTLGYRVGSLGFLSTGDSELPGNYGLWDQQAAIAWVHRNIRAFGGDPSNITVFGESAGGASVNFQILTPHNKGLIRRAISQSGVALCPWAVNHNPRKFAEEVALRVNCPTDSRMAACLKMTDPITLTKAGTIHLSGSPDQPIVNNLILSPVIDGDFLPDEPSNLFHNAAEVDYIAGANDMDGHIFTGLDVPSVNNDIVETPIEDVKRLLGALTKEKGQLGLENAYSTYSSDWGSNPSWQKVKQT…
bile salt-activated lipase	bsal.3	Oryzias latipes	complete	101172916	GGTCTCCTTTAAAAGGATGCCCTGACAGTTGATGCCTCCCAGTTTGACCATGATGTTCAGGATTTTGGCTGCGTTTGCTGTGTTCCTGCAGGCGGTTTCTGCCACCTCCCTCGGCATTGTGAACACCGAGGGAGGGCTGGTGGAGGGAGAAAACATCCTCCTGGAAAACAGTCGTTATGTGGACGTCTTTAAGGGGATTCCTTTTGCGGATTTTCCTGGAAGGTTTGAGAAGCCCAAACGCCACCCCGGCTGGGACGGTGTTCTGAAGGCTACCAAGTTCCAGAGGAGATGTCTGCAGCTGGATCTGACCATGACGGGCACCATGGGCAGTGAAGACTGTCTGTACCTCAACATCTGGGTTCCTCATGGCTCCTCAGTTTCCACCGGTTTGCCTGTCAT…	MPPSLTMMFRILAAFAVFLQAVSATSLGIVNTEGGLVEGENILLENSRYVDVFKGIPFADFPGRFEKPKRHPGWDGVLKATKFQRRCLQLDLTMTGTMGSEDCLYLNIWVPHGSSVSTGLPVMVWIYGGGFVTGGAMGVNFLNNYLYDGQELATRGNVIVVTLGYRLGPLGFLSTGDSDIPGNYGLWDQQAAIAWVHRNIGSFGGDPSNITIFGESAGGASVSLQTLTPHNKGIIRRAISQSGVAMCPWVISKHPRKFAEEVALKVNCPIDSTMAACLKTIDSATLTVAGTINMSGSPDNPVVNNLVLSPVVDGDFLPDEPHNLYHNAAEIDYLAGTNDMDGRMYSSMDVPSVNDDVLETSIEDVKRLLTALTKEKGQMGLDGAYATYSASWGSSPSQE…
bile salt-activated lipase	bsal.1	Cyprinus carpio	complete	109045527	GAGATATGATCTGGCCAGTTTTATAAAAGCGGCAGAACTCCCTTCAGAGCCACACTTGCAGCAACTGCCTGATGATGATGCCGATGCTGGGAGTTTTTATTTCTGTTGCCCTCATCCTGGGCACAGCAAATGCAGCTTCTTTGGGATCTGTGTACACCGAGGGAGGGATGGTACAGGGAAAGAGTCACAGTGTTGGACTCTTCCGCTATATGGACGTGTTCAAGGGAATCCCCTTCGCCGCTCCACCTGGCAGATTAGAGAAGCCCGTTCCTCACCCAGGCTGGGACGGTGTTCTGAAAGCCACCGACTACAGAATGAGGTGCATGCAGCTCAATCTTCTCGCTACTGATGTCGTGGGCAGTGAGGACTGTCTCTACCTGAACATCTGGGTTCCTCAGG…	MMMPMLGVFISVALILGTANAASLGSVYTEGGMVQGKSHSVGLFRYMDVFKGIPFAAPPGRLEKPVPHPGWDGVLKATDYRMRCMQLNLLATDVVGSEDCLYLNIWVPQGNTVSTNLPVMVFIYGGGFLLGGGQGANFLDNYLYDGQEIADRGNVIVVTFNYRVGSLGFLSSGNAEAPGNYGLWDQHTAIAWVHRNIRNFGGNPGNITIFGESAGAASVNFQILSPKNKGLIRRAISQSGVALCPWAVNRNPRQYAEEIARKVGCPTDSGMVACLRRTDPKAVTLAGNVKFSTSASHPIVHNLALSPVIDGDFLPAEPDTLFGNAADIDYIAGVNDMDGHIFATLDIPSINNALVSTPVEEVKKLSIALSESRGTDAGIATYEEYTANWGSKPSDTDIK…
bile salt-activated lipase	bsal.2	Cyprinus carpio	complete	109045526	GGTTTTGGCACACCTTGAAAACAAGATATGATTTGGCCTGTTTATAAAAGCAACAGAACTCCCTTCAATGCCACACTTGCAGCAACTGTCTGATGACGATGGCGATGCTGGGAGTTTTCATCTCTGTCGCCCTCATTCTGGGCACAGCAAATGCAGCTTCTTTGGGAGCTGTGTACACCGAGGGAGGGATGGTACAGGGAGAGAACCATAACGTTGGACTCTTCCGCTATATGGACGTGTTCAAGGGAATCCCCTTCGCCGCCCCACCTGGCAGATTAGAGAAGCCCGTTCCTCACCCAGGCTGGAGCGGTGTTCTGAAAGCCACTGACTACAGAAAGAGGTGCATGCAGCTCAATCTTCTCGCTACTGATGTCGTGGGCAGTGAGGACTGTCTCTACC…	MTMAMLGVFISVALILGTANAASLGAVYTEGGMVQGENHNVGLFRYMDVFKGIPFAAPPGRLEKPVPHPGWSGVLKATDYRKRCMQLNLLATDVVGSEDCLYLNIWIPQGRSVSTGLPVMVFIYGGGFLLGGGQGANFLNNYLYDGQEIADRGNVIVVTFNYRVGSLGFLSSGDADAPGNYGLWDQHAAISWVHRNIRNFGGNPDNITIFGESAGGASVNFQILSPKNKGLIRRAISQSGVALCPWAVNRNPRQYAEEIARKVGCPTDSGMVACLRRTDPKTVTLAGNVNFSASASHPIVHNLALSPVIDGDFLPDEPETLFGNAADIDYIAGVNDMDGHIFATLDIPSINNALVSTPVEEVRALSVALSKSRGPDAGITTYEEYTVNWGSKPSDKVVK…
bile salt-activated lipase	bsal.1	Oreochromis niloticus	complete	100703411	GCCACGGACTGCACGTCGGTCAGATGTTGTGCAACGTTGGTTCCTTTATAAAAGTCTGGCTGACAATCAAGGAAATTCTGACAGCTTGATCATGATGCTGAAGCTGGGGATTTTGTTTGCTGTTGCTGTTTTTCTGGAGACGGCCTCTGCGGCCTCTCTTGGTGTGGTGCAGACTGAGGGAGGGATGGTTGAGGGTGAAACAATTAGTCTTGGATTATCCCGTTCCATGGACATCTTCAAGGGAATTCCCTTTGCTGACATTCCTGGAAGGTTTGAGAAACCAAAGCGTCACCCTGGTTGGGGAGGTGTTCTAAAGGCCACACAGTACAGCGATGAGTGCCTTCAGCTGAACTCTTTCCAGAATAGCTACGTAGGCAGTGAGGACTGTCTGTACCTTAA…	MMLKLGILFAVAVFLETASAASLGVVQTEGGMVEGETISLGLSRSMDIFKGIPFADIPGRFEKPKRHPGWGGVLKATQYSDECLQLNSFQNSYVGSEDCLYLNIWVPHGSSVSSGLPVMVWIYGGGFMIGGSMGPYYLDNYMYYGKEIADRGNVIVVTLGYRVGPMGFMSTGDSDLPGNYGLWDQQAAIAWVHRNIRSFGGDPDNITIFGESAGGVSVSFQTLTPHNKGIIRRAISQSGVALCPWALNRNPRRFAEEVARKVNCPTDSRMASCLKMTDPGTLTKAGTVNLLSSPDQPLVLNLEIAPVIDGDFLPDDPSNLFHNAAEIDYIAGVNNMDGHMFTNFDVPSVNLDLVVTPTNDVRRLLAALTKEKGESGLNNAYSTYTSNWGSFPTWDTIKK…
bile salt-activated lipase	bsal.2	Oreochromis niloticus	complete	109199076	CTTCACGCTGGTCAGATGTTGTCCAGGGGAGGAGTACTCTTTATAAAAGTCAGGGTGATAGTCAGTGCCATTCTGCCAGTTACTCATGATGCTGAAGCTGGGGATTTTGTTTGCCGTTGCTTTGTTTCTAGAGACGGCCTCTGCGGCCTCTCTTGGAGTGGTGCAGACCGAGGGAGGGAAGGTTGAGGGAAAATCGATTAGTCTCGGATCAGGCCGATCCATGGATATCTTCTTGGGGGTTCCCTTTGCTGATGCTCCTGGAACATTTGAGAAACCAAGGCCTCACCGTGGTTGGGATGGTATTCTACAGGCCAAAGACTACAAGCCCAGATGCCTTCAGTTGACTGTTTTGATGAATGACTACATCGGCAGTACAGACTGTCTCTACCTTAACATCTG…	MMLKLGILFAVALFLETASAASLGVVQTEGGKVEGKSISLGSGRSMDIFLGVPFADAPGTFEKPRPHRGWDGILQAKDYKPRCLQLTVLMNDYIGSTDCLYLNIWVPHGSSVSAGLPVMVWIYGGAFLVGGSMGANFLDNYLYSGQEIADRGNVIVVTVGYRVGTLGFLSSGGSDLPGNYGLWDQQAAIAWVHRNIRSFGGDPGNITVFGESAGGASVSFQTLTPHNKGIIRRAISQSGVALCPWGINRNPRKFAEEVAQKVNCPTDNRMAACLKMADPGALTLAGPLDVSASPDNPIVFNLVLSPVIDGDFLPDDPSHLFHNAAEIDYIAGVNDMDGHIFTALDVPSINSDLVDTPIDDVRRLLGAYTKEKGAVGLNNAYSTYTSNWGSNPSQETIKK…
bile salt-activated lipase	bsal.3	Oreochromis niloticus	complete	109199077	GCCCACGAACTTCACACCGGTCAGATGTTGTCCAGGGGAGGAGTCCTCTTTATAAAAGTCAGGGTGATAGTCAGTGCCATTCTGCCAGTTACTCATGATGCTGAAGCTGGGGATTTTGTTTGCCGTTGCTTTGTTTCTAGAGACGGCCTCTGCGGCCTCTCTTGGTGTGGTGCAGACCGAGGGAGGGAAGGTTGAGGGAAAATCGATTAGTCTCGGATCAGGCCGATCCATGGATATCTTCTTGGGGGTTCCCTTTGCTGATGCTCCTGGAACATTTGAGAAACCAAGGCCTCACCGTGGTTGGGATGGTATTCTACAGGCCAAAGACTACAAGCCCAGATGCCTTCAGGTGAACCTTTTGATGAATGACTACATCGGCAGTACAGACTGTCTCTACCT…	MMLKLGILFAVALFLETASAASLGVVQTEGGKVEGKSISLGSGRSMDIFLGVPFADAPGTFEKPRPHRGWDGILQAKDYKPRCLQVNLLMNDYIGSTDCLYLNIWVPHGSSVSAGLPVMVWIYGGGFLVGGSMGANFLDNYLYSGQEIADRGNVIVVTVGYRVGTLGFLSSGDSGLPGNYGLWDQQAAIAWVHRNIRSFGGDPGNITVFGESAGGASVSFQTLTPHNKGIIRRAISQSGVALCPWGINRNPRKFAEEVAQKVNCPTDNRMAACLKMTDPGALTLAGTISLSGSPDNPIVFNLVLSPVIDGDFLPDDPSHLFHNAAEIDYIAGVNDMDGHIFTALDVPSINSDLVDTPIDDVRRLLGAYTKEKGAVGLNNAYSTYTSNWGSNPSQETIKK…
bile salt-activated lipase	bsal.4	Oreochromis niloticus	pseudo	100702873	ATGGCCACTACTGACCAAGTGCTTAGTGAATACCTCAGTAGAAACCCCAAAAAGAAAAGGAACAAGGAAA GGAAATATCGTGAAAGGACAGGCCCCTACACG GTTCAGGGGCAAAATATCCCTGTTGGCCCTTCCCGCTCTGTAGATGTATTCTAAGGAATTTCCTTTGCTGCCAAACCTGGACCTTTCGAAAAACCCAAACCTCACCCTGGCTGGGATG GCATACTGAAGGCAACTAAGTTTGCTAGGAGATGCCTCCAAATCAACATGATCGACCCTGCATCAAGTCTTGGTAGTGAAGACTCCCTCTACCTCAACATCTGGGTTCCTCACAGCGAAAATG TCTCATCAAACCTCCCAGTGATGATTTGATTTTATGGAGGGGGCTTCATGTC…
